# Supplementary material for: SARS-CoV-2 host prediction based on virus-host genetic features
Source: Sci Rep. 2022 Mar 17;12:4576. doi: 10.1038/s41598-022-08350-6 (PMC8930995; doi:10.1038/s41598-022-08350-6)
Supplement: Supplementary file 1 — Supplementary Information 1. [file 41598_2022_8350_MOESM1_ESM.xlsx]

## Sheet: Dataset 1 training set
SARS-CoV-2 host prediction based on virus-host genetic features
Irina Yuri Kawashima, Maria Claudia Negret Lopez, Marielton dos Passos Cunha and Ronaldo Fumio Hashimoto
Supplementary Table S1 - sheet 1
Dataset 1: Spike gene of different viral specimens of coronavirus retrieved from NCBI genbank used as training dataset for the model. Column 1, NCBI accession number; Column 2, sequence description; Column 3, genus, Column 4, species abbreviation; Column 5, host from which the sample was collected.
accession	description	genus	species	host
AB691763.1	Human coronavirus 229E S gene for spike protein complete cds strain: ATCC VR740	Alphacoronavirus	HCoV229E	human
AB691764.1	Human coronavirus 229E S gene for spike protein complete cds isolate: SendaiH/1121/04	Alphacoronavirus	HCoV229E	human
AB691765.1	Human coronavirus 229E S gene for spike protein complete cds isolate: SendaiH/826/04	Alphacoronavirus	HCoV229E	human
AB691766.1	Human coronavirus 229E S gene for spike protein complete cds isolate: SendaiH/1948/04	Alphacoronavirus	HCoV229E	human
AB691767.1	Human coronavirus 229E S gene for spike protein complete cds isolate: Niigata/01/08	Alphacoronavirus	HCoV229E	human
AF344186.1	Human coronavirus 229E RW Stock spike glycoprotein (S) gene, complete cds	Alphacoronavirus	HCoV229E	human
AF344187.1	Human coronavirus 229E P11A spike glycoprotein (S) gene, complete cds	Alphacoronavirus	HCoV229E	human
AF344188.1	Human coronavirus 229E P11B spike glycoprotein (S) gene, complete cds	Alphacoronavirus	HCoV229E	human
AF344189.1	Human coronavirus 229E P100E spike glycoprotein (S) gene, complete cds	Alphacoronavirus	HCoV229E	human
JX503061.1	Human coronavirus 229E isolate J0304, complete genome	Alphacoronavirus	HCoV229E	human
KF514430.1	Human coronavirus 229E strain 229E/human/USA/933-50/1993, complete genome	Alphacoronavirus	HCoV229E	human
KF514432.1	Human coronavirus 229E strain 229E/human/USA/932-72/1993, complete genome	Alphacoronavirus	HCoV229E	human
KF514433.1	Human coronavirus 229E strain 229E/human/USA/933-40/1993, complete genome	Alphacoronavirus	HCoV229E	human
NC_002645.1	Human coronavirus 229E, complete genome	Alphacoronavirus	HCoV229E	human
DQ243963.1	Human coronavirus 229E strain ATCC VR740 spike glycoprotein (S) gene complete cds	Alphacoronavirus	HCoV229E	human
DQ243964.1	Human coronavirus 229E isolate HCoV229E11/6/79 spike glycoprotein (S) gene complete cds	Alphacoronavirus	HCoV229E	human
DQ243965.1	Human coronavirus 229E isolate HCoV229E16/6/82 spike glycoprotein (S) gene complete cds	Alphacoronavirus	HCoV229E	human
DQ243966.1	Human coronavirus 229E isolate HCoV229E22/9/82 spike glycoprotein (S) gene complete cds	Alphacoronavirus	HCoV229E	human
DQ243968.1	Human coronavirus 229E isolate HCoV229E21/10/82 spike glycoprotein (S) gene complete cds	Alphacoronavirus	HCoV229E	human
DQ243969.1	Human coronavirus 229E isolate HCoV229E8/11/82a spike glycoprotein (S) gene complete cds	Alphacoronavirus	HCoV229E	human
DQ243970.1	Human coronavirus 229E isolate HCoV229E8/11/82b spike glycoprotein (S) gene complete cds	Alphacoronavirus	HCoV229E	human
DQ243971.1	Human coronavirus 229E isolate HCoV229E29/7/84 spike glycoprotein (S) gene complete cds	Alphacoronavirus	HCoV229E	human
DQ243972.1	Human coronavirus 229E isolate HCoV229E5/9/84 spike glycoprotein (S) gene complete cds	Alphacoronavirus	HCoV229E	human
DQ243973.1	Human coronavirus 229E isolate HCoV229E24/6/90 spike glycoprotein (S) gene complete cds	Alphacoronavirus	HCoV229E	human
DQ243974.1	Human coronavirus 229E isolate HCoV22925/6/92 spike glycoprotein (S) gene complete cds	Alphacoronavirus	HCoV229E	human
DQ243975.1	Human coronavirus 229E isolate HCoV229E12/5/92 spike glycoprotein (S) gene complete cds	Alphacoronavirus	HCoV229E	human
DQ243976.1	Human coronavirus 229E isolate HCoV229E17/6/92 spike glycoprotein (S) gene complete cds	Alphacoronavirus	HCoV229E	human
DQ243977.1	Human coronavirus 229E strain HCoV229E8/8/01 spike glycoprotein (S) gene complete cds	Alphacoronavirus	HCoV229E	human
DQ243978.1	Human coronavirus 229E strain HCoV229E27/8/01 spike glycoprotein (S) gene complete cds	Alphacoronavirus	HCoV229E	human
DQ243979.1	Human coronavirus 229E strain HCoV229E21/6/02 spike glycoprotein (S) gene complete cds	Alphacoronavirus	HCoV229E	human
DQ243980.1	Human coronavirus 229E strain HCoV229E6/1/03 spike glycoprotein (S) gene complete cds	Alphacoronavirus	HCoV229E	human
DQ243983.1	Human coronavirus 229E strain HCoV229E30/7/03 spike glycoprotein (S) gene complete cds	Alphacoronavirus	HCoV229E	human
DQ243984.1	Human coronavirus 229E strain HCoV229E14/8/03 spike glycoprotein (S) gene complete cds	Alphacoronavirus	HCoV229E	human
DQ243985.1	Human coronavirus 229E strain HCoV229E19/8/03 spike glycoprotein (S) gene complete cds	Alphacoronavirus	HCoV229E	human
DQ243986.1	Human coronavirus 229E strain HCoV229E25/8/03 spike glycoprotein (S) gene complete cds	Alphacoronavirus	HCoV229E	human
DQ339101.1	Human coronavirus HKU1 strain N5P8 genotype A/B recombinant, complete genome	Betacoronavirus	HKU1	human
DQ415902.1	Human coronavirus HKU1 strain N25 genotype B, complete genome	Betacoronavirus	HKU1	human
DQ415903.1	Human coronavirus HKU1 strain N3 genotype A, complete genome	Betacoronavirus	HKU1	human
DQ415905.1	Human coronavirus HKU1 strain N7 genotype A, complete genome	Betacoronavirus	HKU1	human
DQ415906.1	Human coronavirus HKU1 strain N9 genotype A, complete genome	Betacoronavirus	HKU1	human
DQ415907.1	Human coronavirus HKU1 strain N10 genotype A, complete genome	Betacoronavirus	HKU1	human
DQ415910.1	Human coronavirus HKU1 strain N14 genotype A, complete genome	Betacoronavirus	HKU1	human
DQ437607.1	Human coronavirus HKU1 strain N11 spike glycoprotein (S) gene complete cds	Betacoronavirus	HKU1	human
DQ437608.1	Human coronavirus HKU1 strain N13 spike glycoprotein (S) gene complete cds	Betacoronavirus	HKU1	human
DQ437609.1	Human coronavirus HKU1 strain N14 spike glycoprotein (S) gene complete cds	Betacoronavirus	HKU1	human
DQ437610.1	Human coronavirus HKU1 strain N15 spike glycoprotein (S) gene complete cds	Betacoronavirus	HKU1	human
DQ437611.1	Human coronavirus HKU1 strain N16 spike glycoprotein (S) gene complete cds	Betacoronavirus	HKU1	human
DQ437614.1	Human coronavirus HKU1 strain N19 spike glycoprotein (S) gene complete cds	Betacoronavirus	HKU1	human
DQ437615.1	Human coronavirus HKU1 strain N20 spike glycoprotein (S) gene complete cds	Betacoronavirus	HKU1	human
DQ437616.1	Human coronavirus HKU1 strain N21 spike glycoprotein (S) gene complete cds	Betacoronavirus	HKU1	human
DQ437617.1	Human coronavirus HKU1 strain N22 spike glycoprotein (S) gene complete cds	Betacoronavirus	HKU1	human
DQ437619.1	Human coronavirus HKU1 strain N24 spike glycoprotein (S) gene complete cds	Betacoronavirus	HKU1	human
KF686340.1	Human coronavirus HKU1 strain HKU1/human/USA/HKU1-5/2009, complete genome	Betacoronavirus	HKU1	human
KF686341.1	Human coronavirus HKU1 strain HKU1/human/USA/HKU1-10/2010, complete genome	Betacoronavirus	HKU1	human
KF686343.1	Human coronavirus HKU1 strain HKU1/human/USA/HKU1-13/2010, complete genome	Betacoronavirus	HKU1	human
KF686344.1	Human coronavirus HKU1 strain HKU1/human/USA/HKU1-15/2009, complete genome	Betacoronavirus	HKU1	human
KF686346.1	Human coronavirus HKU1 strain HKU1/human/USA/HKU1-12/2010, complete genome	Betacoronavirus	HKU1	human
AY884001.1	Human coronavirus HKU1 genotype B, complete genome	Betacoronavirus	HKU1	human
HM034837.1	Human coronavirus HKU1 isolate Caen1, complete genome	Betacoronavirus	HKU1	human
KF430201.1	Human coronavirus HKU1 strain HKU1/human/USA/HKU1-18/2010, complete genome	Betacoronavirus	HKU1	human
NC_006577.2	Human coronavirus HKU1, complete genome	Betacoronavirus	HKU1	human
KF530060.1	Human coronavirus OC43 strain OC43/human/USA/851-15/1985, complete genome	Betacoronavirus	OC43	human
KF530061.1	Human coronavirus OC43 strain OC43/human/USA/901-43/1990, complete genome	Betacoronavirus	OC43	human
KF530063.1	Human coronavirus OC43 strain OC43/human/USA/9612-48/1996, complete genome	Betacoronavirus	OC43	human
KF530064.1	Human coronavirus OC43 strain OC43/human/USA/9612-9/1996, complete genome	Betacoronavirus	OC43	human
KF530065.1	Human coronavirus OC43 strain OC43/human/USA/901-41/1990, complete genome	Betacoronavirus	OC43	human
KF530066.1	Human coronavirus OC43 strain OC43/human/USA/901-33/1990, complete genome	Betacoronavirus	OC43	human
KF530067.1	Human coronavirus OC43 strain OC43/human/USA/912-10/1991, complete genome	Betacoronavirus	OC43	human
KF530068.1	Human coronavirus OC43 strain OC43/human/USA/007-11/2000, complete genome	Betacoronavirus	OC43	human
KF530069.1	Human coronavirus OC43 strain OC43/human/USA/982-4/1998, complete genome	Betacoronavirus	OC43	human
KF530070.1	Human coronavirus OC43 strain OC43/human/USA/991-19/1999, complete genome	Betacoronavirus	OC43	human
KF530071.1	Human coronavirus OC43 strain OC43/human/USA/925-1/1992, complete genome	Betacoronavirus	OC43	human
KF530072.1	Human coronavirus OC43 strain OC43/human/USA/9712-13/1997, complete genome	Betacoronavirus	OC43	human
KF530073.1	Human coronavirus OC43 strain OC43/human/USA/8912-37/1989, complete genome	Betacoronavirus	OC43	human
KF530075.1	Human coronavirus OC43 strain OC43/human/USA/953-23/1995, complete genome	Betacoronavirus	OC43	human
KF530076.1	Human coronavirus OC43 strain OC43/human/USA/911-11/1991, complete genome	Betacoronavirus	OC43	human
KF530077.1	Human coronavirus OC43 strain OC43/human/USA/873-16/1987, complete genome	Betacoronavirus	OC43	human
KF530078.1	Human coronavirus OC43 strain OC43/human/USA/9612-29/1996, complete genome	Betacoronavirus	OC43	human
KF530079.1	Human coronavirus OC43 strain OC43/human/USA/913-29/1991, complete genome	Betacoronavirus	OC43	human
KF530080.1	Human coronavirus OC43 strain OC43/human/USA/9712-31/1997, complete genome	Betacoronavirus	OC43	human
KF530081.1	Human coronavirus OC43 strain OC43/human/USA/991-5/1999, complete genome	Betacoronavirus	OC43	human
KF530084.1	Human coronavirus OC43 strain OC43/human/USA/951-18/1995, complete genome	Betacoronavirus	OC43	human
KF530085.1	Human coronavirus OC43 strain OC43/human/USA/871-25/1987, complete genome	Betacoronavirus	OC43	human
KF530086.1	Human coronavirus OC43 strain OC43/human/USA/872-5/1987, complete genome	Betacoronavirus	OC43	human
KF530087.1	Human coronavirus OC43 strain OC43/human/USA/873-6/1987, complete genome	Betacoronavirus	OC43	human
KF530088.1	Human coronavirus OC43 strain OC43/human/USA/901-54/1990, complete genome	Betacoronavirus	OC43	human
KF530089.1	Human coronavirus OC43 strain OC43/human/USA/911-66/1991, complete genome	Betacoronavirus	OC43	human
KF530091.1	Human coronavirus OC43 strain OC43/human/USA/911-58/1991, complete genome	Betacoronavirus	OC43	human
KF530092.1	Human coronavirus OC43 strain OC43/human/USA/008-5/2000, complete genome	Betacoronavirus	OC43	human
KF530094.1	Human coronavirus OC43 strain OC43/human/USA/912-36/1991, complete genome	Betacoronavirus	OC43	human
KF530096.1	Human coronavirus OC43 strain OC43/human/USA/911-38/1991, complete genome	Betacoronavirus	OC43	human
KF530097.1	Human coronavirus OC43 strain OC43/human/USA/9211-43/1992, complete genome	Betacoronavirus	OC43	human
KF530098.1	Human coronavirus OC43 strain OC43/human/USA/965-6/1996, complete genome	Betacoronavirus	OC43	human
KF530099.1	Human coronavirus OC43 strain OC43/human/USA/971-5/1997, complete genome	Betacoronavirus	OC43	human
AY903454.1	Human coronavirus OC43 strain 89996 Belgium 2003 spike glycoprotein (S) gene complete cds	Betacoronavirus	OC43	human
AY903455.1	Human coronavirus OC43 strain 34364 Belgium 2004 spike glycoprotein (S) gene complete cds	Betacoronavirus	OC43	human
AY903456.1	Human coronavirus OC43 strain 84020 Belgium 2003 spike glycoprotein (S) gene complete cds	Betacoronavirus	OC43	human
AY903457.1	Human coronavirus OC43 strain 37767 Belgium 2003 spike glycoprotein (S) gene complete cds	Betacoronavirus	OC43	human
AY903458.1	Human coronavirus OC43 strain 36638 Belgium 2004 spike glycoprotein (S) gene complete cds	Betacoronavirus	OC43	human
AY903459.1	Human coronavirus OC43 strain 87309 Belgium 2003, complete genome	Betacoronavirus	OC43	human
AY903460.1	Human coronavirus OC43 strain 19572 Belgium 2004, complete genome	Betacoronavirus	OC43	human
JN129834.1	Human coronavirus OC43 strain HK04-01, complete genome	Betacoronavirus	OC43	human
JN129835.1	Human coronavirus OC43 strain HK04-02, complete genome	Betacoronavirus	OC43	human
NC_005147.1	Human coronavirus OC43, complete genome	Betacoronavirus	OC43	human
AY585228.1	Human coronavirus OC43 strain ATCC VR-759, complete genome	Betacoronavirus	OC43	human
AY585229.1	Human coronavirus OC43 serotype OC43-Paris, complete genome	Betacoronavirus	OC43	human
L14643.1	HOBOC43S Human coronavirus OC43 spike protein, complete cds	Betacoronavirus	OC43	human
AY567487.2	Human Coronavirus NL63, complete genome	Alphacoronavirus	NL63	human
DQ445911.1	Human coronavirus NL63 isolate Amsterdam 057, complete genome	Alphacoronavirus	NL63	human
DQ445912.1	Human coronavirus NL63 isolate Amsterdam 496, complete genome	Alphacoronavirus	NL63	human
JQ765563.1	Human coronavirus NL63 strain NL63/DEN/2009/9, complete genome	Alphacoronavirus	NL63	human
JQ765564.1	Human coronavirus NL63 strain NL63/DEN/2009/14, complete genome	Alphacoronavirus	NL63	human
JQ765565.1	Human coronavirus NL63 strain NL63/DEN/2009/15, complete genome	Alphacoronavirus	NL63	human
JQ765566.1	Human coronavirus NL63 strain NL63/DEN/2008/16, complete genome	Alphacoronavirus	NL63	human
JQ765568.1	Human coronavirus NL63 strain NL63/DEN/2005/193, complete genome	Alphacoronavirus	NL63	human
JQ765569.1	Human coronavirus NL63 strain NL63/DEN/2005/232, complete genome	Alphacoronavirus	NL63	human
JQ765570.1	Human coronavirus NL63 strain NL63/DEN/2005/235, complete genome	Alphacoronavirus	NL63	human
JQ765571.1	Human coronavirus NL63 strain NL63/DEN/2005/271, complete genome	Alphacoronavirus	NL63	human
JQ765572.1	Human coronavirus NL63 strain NL63/DEN/2005/347, complete genome	Alphacoronavirus	NL63	human
JQ765573.1	Human coronavirus NL63 strain NL63/DEN/2005/1062, complete genome	Alphacoronavirus	NL63	human
JQ765574.1	Human coronavirus NL63 strain NL63/DEN/2005/1862, complete genome	Alphacoronavirus	NL63	human
JQ765575.1	Human coronavirus NL63 strain NL63/DEN/2005/1876, complete genome	Alphacoronavirus	NL63	human
JX104161.1	Human coronavirus NL63 isolate CBJ 037, complete genome	Alphacoronavirus	NL63	human
JX504050.1	Human coronavirus NL63 isolate NL63/RPTEC/2004, complete genome	Alphacoronavirus	NL63	human
JX524171.1	Human coronavirus NL63 isolate CBJ123, complete genome	Alphacoronavirus	NL63	human
KF530105.1	Human coronavirus NL63 strain NL63/human/USA/012-31/2001, complete genome	Alphacoronavirus	NL63	human
KF530106.1	Human coronavirus NL63 strain NL63/human/USA/8712-17/1987, complete genome	Alphacoronavirus	NL63	human
KF530107.1	Human coronavirus NL63 strain NL63/human/USA/911-56/1991, complete genome	Alphacoronavirus	NL63	human
KF530109.1	Human coronavirus NL63 strain NL63/human/USA/903-28/1990, complete genome	Alphacoronavirus	NL63	human
KF530110.1	Human coronavirus NL63 strain NL63/human/USA/838-9/1983, complete genome	Alphacoronavirus	NL63	human
KF530111.1	Human coronavirus NL63 strain NL63/human/USA/901-24/1990, complete genome	Alphacoronavirus	NL63	human
KF530112.1	Human coronavirus NL63 strain NL63/human/USA/0111-25/2001, complete genome	Alphacoronavirus	NL63	human
KF530113.1	Human coronavirus NL63 strain NL63/human/USA/905-25/1990, complete genome	Alphacoronavirus	NL63	human
KF530114.1	Human coronavirus NL63 strain NL63/human/USA/891-4/1989, complete genome	Alphacoronavirus	NL63	human
AY518894.1	Human group 1 coronavirus associated with pneumonia, complete genome	Alphacoronavirus	SARS	human
AY291315.1	SARS coronavirus Frankfurt 1, complete genome	Betacoronavirus	SARS	human
AB257344.1	SARS coronavirus Frankfurt 1 genomic RNA, nearly complete genome, clone: persistent virus #21	Betacoronavirus	SARS	human
DQ412575.1	SARS coronavirus isolate CUHKcs04ST spike glycoprotein (S) gene complete cds	Betacoronavirus	SARS	human
DQ412578.1	SARS coronavirus isolate CUHKcs52UR spike glycoprotein (S) gene complete cds	Betacoronavirus	SARS	human
DQ412588.1	SARS coronavirus isolate CUHKtc04NP spike glycoprotein (S) gene complete cds	Betacoronavirus	SARS	human
DQ412590.1	SARS coronavirus isolate CUHKtc06NP spike glycoprotein (S) gene complete cds	Betacoronavirus	SARS	human
DQ412594.1	SARS coronavirus isolate CUHKtc10NP spike glycoprotein (S) gene complete cds	Betacoronavirus	SARS	human
DQ412596.1	SARS coronavirus isolate CUHKtc14NP spike glycoprotein (S) gene complete cds	Betacoronavirus	SARS	human
DQ412609.1	SARS coronavirus isolate CUHKtc32NP spike glycoprotein (S) gene complete cds	Betacoronavirus	SARS	human
DQ412614.1	SARS coronavirus isolate CUHKtc38NP spike glycoprotein (S) gene complete cds	Betacoronavirus	SARS	human
DQ412615.1	SARS coronavirus isolate CUHKtc39TI spike glycoprotein (S) gene complete cds	Betacoronavirus	SARS	human
DQ412617.1	SARS coronavirus isolate CUHKtc42NP spike glycoprotein (S) gene complete cds	Betacoronavirus	SARS	human
DQ412624.1	SARS coronavirus isolate CUHKtc49NP spike glycoprotein (S) gene complete cds	Betacoronavirus	SARS	human
DQ412625.1	SARS coronavirus isolate CUHKtc50NP spike glycoprotein (S) gene complete cds	Betacoronavirus	SARS	human
DQ412626.1	SARS coronavirus isolate CUHKtc51L spike glycoprotein (S) gene complete cds	Betacoronavirus	SARS	human
NC_004718.3	SARS coronavirus, complete genome	Betacoronavirus	SARS	human
AY278741.1	SARS coronavirus Urbani, complete genome	Betacoronavirus	SARS	human
AY485277.1	SARS coronavirus Sino1-11, complete genome	Betacoronavirus	SARS	human
AY714217.1	SARS Coronavirus CDC#200301157, complete genome	Betacoronavirus	SARS	human
AY772062.1	SARS coronavirus WH20, complete genome	Betacoronavirus	SARS	human
FJ882963.1	SARS coronavirus P2, complete genome	Betacoronavirus	SARS	human
GU553363.1	SARS coronavirus HKU-39849 isolate TCVSP-HARROD-00001, complete genome	Betacoronavirus	SARS	human
AP006560.1	SARS coronavirus TWS genomic RNA, complete genome	Betacoronavirus	SARS	human
AY390556.1	SARS coronavirus GZ02, complete genome	Betacoronavirus	SARS	human
AY429072.1	SARS coronavirus BJ302 clone 1 spike glycoprotein gene complete cds	Betacoronavirus	SARS	human
AY429073.1	SARS coronavirus BJ302 clone 2 spike glycoprotein gene complete cds	Betacoronavirus	SARS	human
AY429074.1	SARS coronavirus BJ302 clone 3 spike glycoprotein gene complete cds	Betacoronavirus	SARS	human
AY429075.1	SARS coronavirus BJ302 clone 4 spike glycoprotein gene complete cds	Betacoronavirus	SARS	human
AY429076.1	SARS coronavirus BJ302 clone 5 spike glycoprotein gene complete cds	Betacoronavirus	SARS	human
AY429077.1	SARS coronavirus BJ302 clone 6 spike glycoprotein gene complete cds	Betacoronavirus	SARS	human
AY429078.1	SARS coronavirus BJ302 clone 7 spike glycoprotein gene complete cds	Betacoronavirus	SARS	human
AY429079.1	SARS coronavirus BJ302 clone 8 spike glycoprotein gene complete cds	Betacoronavirus	SARS	human
AY595412.1	SARS coronavirus LLJ-2004, complete genome	Betacoronavirus	SARS	human
AY648300.1	SARS coronavirus HHS2004 spike protein (S) mRNA complete cds	Betacoronavirus	SARS	human
DQ231462.2	SARS coronavirus ZJ02 spike glycoprotein gene complete cds	Betacoronavirus	SARS	human
AY278489.2	SARS coronavirus GD01, complete genome	Betacoronavirus	SARS	human
AY508724.1	SARS coronavirus NS-1, complete genome	Betacoronavirus	SARS	human
EU371560.1	SARS coronavirus BJ182a, complete genome	Betacoronavirus	SARS	human
EU371562.1	SARS coronavirus BJ182-4, complete genome	Betacoronavirus	SARS	human
EU371563.1	SARS coronavirus BJ182-8, complete genome	Betacoronavirus	SARS	human
EU371564.1	SARS coronavirus BJ182-12, complete genome	Betacoronavirus	SARS	human
KJ813439.1	Middle East respiratory syndrome coronavirus strain Indiana/USA-1 Saudi Arabia 2014, complete genome	Betacoronavirus	MERS	human
KJ829365.1	Middle East respiratory syndrome coronavirus strain Florida/USA-2 Saudi Arabia 2014, complete genome	Betacoronavirus	MERS	human
KM015348.1	Middle East respiratory syndrome coronavirus isolate England/2/2013, complete genome	Betacoronavirus	MERS	human
KF745068.1	Middle East respiratory syndrome coronavirus isolate FRA/UAE, complete genome	Betacoronavirus	MERS	human
KF961221.1	Middle East respiratory syndrome coronavirus isolate Qatar3, complete genome	Betacoronavirus	MERS	human
KJ156869.1	Middle East respiratory syndrome coronavirus isolate Riyadh 9 2013, complete genome	Betacoronavirus	MERS	human
KJ156874.1	Middle East respiratory syndrome coronavirus isolate Hafr-Al-Batin 6 2013, complete genome	Betacoronavirus	MERS	human
KJ156881.1	Middle East respiratory syndrome coronavirus isolate Wadi-Ad-Dawasir 1 2013, complete genome	Betacoronavirus	MERS	human
KJ156944.1	Middle East respiratory syndrome coronavirus isolate Riyadh 5 2013, complete genome	Betacoronavirus	MERS	human
KJ156952.1	Middle East respiratory syndrome coronavirus isolate Riyadh 4 2013, complete genome	Betacoronavirus	MERS	human
KF600652.1	Middle East respiratory syndrome coronavirus isolate Riyadh 2 2012, complete genome	Betacoronavirus	MERS	human
KF600651.1	Middle East respiratory syndrome coronavirus isolate Al-Hasa 18 2013, complete genome	Betacoronavirus	MERS	human
KF600634.1	Middle East respiratory syndrome coronavirus isolate Al-Hasa 21 2013, complete genome	Betacoronavirus	MERS	human
KF600630.1	Middle East respiratory syndrome coronavirus isolate Buraidah 1 2013, complete genome	Betacoronavirus	MERS	human
KF600628.1	Middle East respiratory syndrome coronavirus isolate Hafr-Al-Batin 1 2013, complete genome	Betacoronavirus	MERS	human
KF600620.1	Middle East respiratory syndrome coronavirus isolate Bisha 1 2012, complete genome	Betacoronavirus	MERS	human
KF192507.1	Middle East respiratory syndrome coronavirus, complete genome	Betacoronavirus	MERS	human
KC667074.1	Human betacoronavirus 2c England-Qatar/2012, complete genome	Betacoronavirus	HBetaCov	human
KC776174.1	Human betacoronavirus 2c Jordan-N3/2012, complete genome	Betacoronavirus	HBetaCov	human
KJ614529.1	Human betacoronavirus 2c Jordan-N3/2012 isolate MG167, complete genome	Betacoronavirus	HBetaCov	human
AB548618.1	Porcine epidemic diarrhea virus S gene for spike protein complete cds strain: 83P5	Alphacoronavirus	PorcEDV	porcine
AB548619.1	Porcine epidemic diarrhea virus S gene for spike protein complete cds strain: 83P5 34thpassaged	Alphacoronavirus	PorcEDV	porcine
AB548620.1	Porcine epidemic diarrhea virus S gene for spike protein complete cds strain: 83P5 61stpassaged	Alphacoronavirus	PorcEDV	porcine
AB548621.1	Porcine epidemic diarrhea virus S gene for spike protein complete cds strain: 83P5 100thpassaged	Alphacoronavirus	PorcEDV	porcine
AB548622.1	Porcine epidemic diarrhea virus S gene for spike protein complete cds strain: KH	Alphacoronavirus	PorcEDV	porcine
AB548623.1	Porcine epidemic diarrhea virus S gene for spike protein complete cds strain: NK	Alphacoronavirus	PorcEDV	porcine
AB548624.1	Porcine epidemic diarrhea virus S gene for spike protein complete cds strain: MK	Alphacoronavirus	PorcEDV	porcine
AY167585.1	Porcine epidemic diarrhea virus strain Chinju99 spike protein gene, complete cds	Alphacoronavirus	PorcEDV	porcine
AY653204.1	Porcine epidemic diarrhea virus strain JS20042 spike glycoprotein (S) gene complete cds	Alphacoronavirus	PorcEDV	porcine
DQ462404.2	Porcine epidemic diarrhea virus strain DR13 spike protein (S) gene, complete cds	Alphacoronavirus	PorcEDV	porcine
DQ862099.1	Porcine epidemic diarrhea virus strain DR13 spike protein gene, complete cds	Alphacoronavirus	PorcEDV	porcine
DQ985739.1	Porcine epidemic diarrhea virus spike gene, complete cds	Alphacoronavirus	PorcEDV	porcine
EF185992.1	Porcine epidemic diarrhea virus strain LZC from China, complete genome	Alphacoronavirus	PorcEDV	porcine
GU180142.1	Porcine epidemic diarrhea virus isolate KNU-0801 spike protein gene, complete cds	Alphacoronavirus	PorcEDV	porcine
GU180143.1	Porcine epidemic diarrhea virus isolate KNU-0802 spike protein gene, complete cds	Alphacoronavirus	PorcEDV	porcine
GU180144.1	Porcine epidemic diarrhea virus isolate KNU-0901 spike protein gene, complete cds	Alphacoronavirus	PorcEDV	porcine
GU180145.1	Porcine epidemic diarrhea virus isolate KNU-0902 spike protein gene, complete cds	Alphacoronavirus	PorcEDV	porcine
GU180146.1	Porcine epidemic diarrhea virus isolate KNU-0903 spike protein gene, complete cds	Alphacoronavirus	PorcEDV	porcine
GU180147.1	Porcine epidemic diarrhea virus isolate KNU-0904 spike protein gene, complete cds	Alphacoronavirus	PorcEDV	porcine
GU180148.1	Porcine epidemic diarrhea virus isolate KNU-0905 spike protein gene, complete cds	Alphacoronavirus	PorcEDV	porcine
JN184634.1	Porcine epidemic diarrhea virus isolate CNU-091222-01 spike protein gene, complete cds	Alphacoronavirus	PorcEDV	porcine
JN315706.1	Porcine epidemic diarrhea virus strain CH/FJND2/2011 spike protein (S) gene complete cds	Alphacoronavirus	PorcEDV	porcine
JN381492.1	Porcine epidemic diarrhea virus strain CH/FJND3/2011 spike protein (S) gene complete cds	Alphacoronavirus	PorcEDV	porcine
JN543367.1	Porcine epidemic diarrhea virus strain CH/FJND1/2011 spike protein (S) gene complete cds	Alphacoronavirus	PorcEDV	porcine
JN547228.1	Porcine epidemic diarrhea virus strain CH/S, complete genome	Alphacoronavirus	PorcEDV	porcine
JN599150.1	Porcine epidemic diarrhea virus strain CV777 spike protein (S) gene complete cds	Alphacoronavirus	PorcEDV	porcine
JN825706.1	Porcine epidemic diarrhea virus isolate BJ20112 spike protein (S) mRNA complete cds	Alphacoronavirus	PorcEDV	porcine
JN825707.1	Porcine epidemic diarrhea virus isolate HB20111 spike protein (S) mRNA complete cds	Alphacoronavirus	PorcEDV	porcine
JN825708.1	Porcine epidemic diarrhea virus isolate HB20112 spike protein (S) mRNA complete cds	Alphacoronavirus	PorcEDV	porcine
JN825709.1	Porcine epidemic diarrhea virus isolate HB20113 spike protein (S) mRNA complete cds	Alphacoronavirus	PorcEDV	porcine
JN825710.1	Porcine epidemic diarrhea virus isolate ZJ20111 spike protein (S) mRNA complete cds	Alphacoronavirus	PorcEDV	porcine
JN825711.1	Porcine epidemic diarrhea virus isolate ZJ20112 spike protein (S) mRNA complete cds	Alphacoronavirus	PorcEDV	porcine
JN825712.1	Porcine epidemic diarrhea virus isolate BJ-2011-1, complete genome	Alphacoronavirus	PorcEDV	porcine
JN980698.1	Porcine epidemic diarrhea virus isolate CHGD01 spike protein (S) gene complete cds	Alphacoronavirus	PorcEDV	porcine
JQ239429.1	Porcine epidemic diarrhea virus strain CH1 spike protein (S) gene complete cds	Alphacoronavirus	PorcEDV	porcine
JQ239430.1	Porcine epidemic diarrhea virus strain CH2 spike protein (S) gene complete cds	Alphacoronavirus	PorcEDV	porcine
JQ239431.1	Porcine epidemic diarrhea virus strain CH3 spike protein (S) gene complete cds	Alphacoronavirus	PorcEDV	porcine
JQ239432.1	Porcine epidemic diarrhea virus strain CH4 spike protein (S) gene complete cds	Alphacoronavirus	PorcEDV	porcine
JQ239433.1	Porcine epidemic diarrhea virus strain CH5 spike protein (S) gene complete cds	Alphacoronavirus	PorcEDV	porcine
JQ239434.1	Porcine epidemic diarrhea virus strain CH6 spike protein (S) gene complete cds	Alphacoronavirus	PorcEDV	porcine
JQ239435.1	Porcine epidemic diarrhea virus strain CH7 spike protein (S) gene complete cds	Alphacoronavirus	PorcEDV	porcine
JQ239436.1	Porcine epidemic diarrhea virus strain CH8 spike protein (S) gene complete cds	Alphacoronavirus	PorcEDV	porcine
JQ257005.1	Porcine epidemic diarrhea virus strain CH/KF/11 spike protein gene complete cds	Alphacoronavirus	PorcEDV	porcine
JQ257006.1	Porcine epidemic diarrhea virus strain CH/YY/11 spike protein gene complete cds	Alphacoronavirus	PorcEDV	porcine
JQ257007.1	Porcine epidemic diarrhea virus strain CH/ZY/11 spike protein gene complete cds	Alphacoronavirus	PorcEDV	porcine
JQ517274.1	Porcine epidemic diarrhea virus isolate HuN spike protein (S) gene complete cds	Alphacoronavirus	PorcEDV	porcine
JQ627653.1	Porcine epidemic diarrhea virus strain CH/AY/11 spike protein gene complete cds	Alphacoronavirus	PorcEDV	porcine
JQ627654.1	Porcine epidemic diarrhea virus strain CH/CG/11 spike protein gene complete cds	Alphacoronavirus	PorcEDV	porcine
JQ979287.1	Porcine epidemic diarrhea virus strain CH9FJ spike protein (S) gene complete cds	Alphacoronavirus	PorcEDV	porcine
JQ979288.1	Porcine epidemic diarrhea virus strain CH13GX spike protein (S) gene complete cds	Alphacoronavirus	PorcEDV	porcine
JQ979289.1	Porcine epidemic diarrhea virus strain CH17GZ spike protein (S) gene complete cds	Alphacoronavirus	PorcEDV	porcine
JQ979291.1	Porcine epidemic diarrhea virus strain CH18Hainan spike protein (S) gene complete cds	Alphacoronavirus	PorcEDV	porcine
JX018179.1	Porcine epidemic diarrhea virus isolate CH/GXNN/2012 spike protein gene complete cds	Alphacoronavirus	PorcEDV	porcine
JX018180.1	Porcine epidemic diarrhea virus isolate CH/YNKM/2012 spike protein gene complete cds	Alphacoronavirus	PorcEDV	porcine
JX018181.1	Porcine epidemic diarrhea virus isolate CH/AHHF/2012 spike protein gene complete cds	Alphacoronavirus	PorcEDV	porcine
JX018182.1	Porcine epidemic diarrhea virus isolate CH/AHHF2/2012 spike protein gene complete cds	Alphacoronavirus	PorcEDV	porcine
JX018183.1	Porcine epidemic diarrhea virus isolate CH/HBSN/2012 spike protein gene complete cds	Alphacoronavirus	PorcEDV	porcine
JX070671.1	Porcine epidemic diarrhea virus isolate CH/FJXM1/2012 spike protein gene complete cds	Alphacoronavirus	PorcEDV	porcine
JX070672.1	Porcine epidemic diarrhea virus isolate CH/FJXM2/2012 spike protein gene complete cds	Alphacoronavirus	PorcEDV	porcine
JX112709.1	Porcine epidemic diarrhea virus strain GD-A, complete genome	Alphacoronavirus	PorcEDV	porcine
JX163294.1	Porcine epidemic diarrhea virus isolate HBMC2012 S protein (S) gene, complete cds	Alphacoronavirus	PorcEDV	porcine
JX188454.1	Porcine epidemic diarrhea virus strain AJ1102, complete genome	Alphacoronavirus	PorcEDV	porcine
JX242462.1	Porcine epidemic diarrhea virus isolate CHHKC082011 spike protein gene complete cds	Alphacoronavirus	PorcEDV	porcine
JX242464.1	Porcine epidemic diarrhea virus isolate CHSHT122011 spike protein gene complete cds	Alphacoronavirus	PorcEDV	porcine
JX258672.1	Porcine epidemic diarrhea virus strain FQ/FJ/2012 spike protein gene complete cds	Alphacoronavirus	PorcEDV	porcine
JX261936.1	Porcine epidemic diarrhea virus strain CHGD-01, complete genome	Alphacoronavirus	PorcEDV	porcine
JX435298.1	Porcine epidemic diarrhea virus isolate BJ20113 spike protein (S) mRNA complete cds	Alphacoronavirus	PorcEDV	porcine
JX435299.1	Porcine epidemic diarrhea virus isolate BJ20121 spike protein (S) mRNA complete cds	Alphacoronavirus	PorcEDV	porcine
JX435300.1	Porcine epidemic diarrhea virus isolate BJ20122 spike protein (S) mRNA complete cds	Alphacoronavirus	PorcEDV	porcine
JX435301.1	Porcine epidemic diarrhea virus isolate HB20114 spike protein (S) mRNA complete cds	Alphacoronavirus	PorcEDV	porcine
JX435302.1	Porcine epidemic diarrhea virus isolate HB20121 spike protein (S) mRNA complete cds	Alphacoronavirus	PorcEDV	porcine
JX435303.1	Porcine epidemic diarrhea virus isolate HB20122 spike protein (S) mRNA complete cds	Alphacoronavirus	PorcEDV	porcine
JX435304.1	Porcine epidemic diarrhea virus isolate HB20123 spike protein (S) mRNA complete cds	Alphacoronavirus	PorcEDV	porcine
JX435305.1	Porcine epidemic diarrhea virus isolate HB20124 spike protein (S) mRNA complete cds	Alphacoronavirus	PorcEDV	porcine
JX489155.1	Porcine epidemic diarrhea virus strain LC, complete genome	Alphacoronavirus	PorcEDV	porcine
JX501317.1	Porcine epidemic diarrhea virus isolate CH/CY/12 spike glycoprotein gene complete cds	Alphacoronavirus	PorcEDV	porcine
JX501318.1	Porcine epidemic diarrhea virus isolate CH/HBQX/10 spike glycoprotein gene complete cds	Alphacoronavirus	PorcEDV	porcine
JX501319.1	Porcine epidemic diarrhea virus isolate CH/HBXX2/11 spike glycoprotein gene complete cds	Alphacoronavirus	PorcEDV	porcine
JX501320.1	Porcine epidemic diarrhea virus isolate CH/HBXX3/11 spike glycoprotein gene complete cds	Alphacoronavirus	PorcEDV	porcine
JX501321.1	Porcine epidemic diarrhea virus isolate CH/TY/12 spike glycoprotein gene complete cds	Alphacoronavirus	PorcEDV	porcine
JX501322.1	Porcine epidemic diarrhea virus isolate CH/XC/12 spike glycoprotein gene complete cds	Alphacoronavirus	PorcEDV	porcine
JX501323.1	Porcine epidemic diarrhea virus isolate CH/XCYL/11 spike glycoprotein gene complete cds	Alphacoronavirus	PorcEDV	porcine
JX512907.1	Porcine epidemic diarrhea virus strain HLJ2012 spike protein gene complete cds	Alphacoronavirus	PorcEDV	porcine
JX524137.1	Porcine epidemic diarrhea virus strain ZJCZ4, complete genome	Alphacoronavirus	PorcEDV	porcine
JX560761.1	Porcine epidemic diarrhea virus strain SD-M, complete genome	Alphacoronavirus	PorcEDV	porcine
JX647847.1	Porcine epidemic diarrhea virus strain GD-1, complete genome	Alphacoronavirus	PorcEDV	porcine
KC196276.1	Porcine epidemic diarrhea virus strain CH/ZMDZY/11, complete genome	Alphacoronavirus	PorcEDV	porcine
KC242898.1	Porcine epidemic diarrhea virus isolate HeN1220122 spike protein gene complete cds	Alphacoronavirus	PorcEDV	porcine
KC242899.1	Porcine epidemic diarrhea virus isolate HB120122 spike protein gene complete cds	Alphacoronavirus	PorcEDV	porcine
KC242900.1	Porcine epidemic diarrhea virus isolate HB220122 spike protein gene complete cds	Alphacoronavirus	PorcEDV	porcine
KC242902.1	Porcine epidemic diarrhea virus isolate HB320123 spike protein gene complete cds	Alphacoronavirus	PorcEDV	porcine
KC242903.1	Porcine epidemic diarrhea virus isolate ZJ1720125 spike protein gene complete cds	Alphacoronavirus	PorcEDV	porcine
KC242904.1	Porcine epidemic diarrhea virus isolate YN220127 spike protein gene complete cds	Alphacoronavirus	PorcEDV	porcine
KC242905.1	Porcine epidemic diarrhea virus isolate FJ520128 spike protein gene complete cds	Alphacoronavirus	PorcEDV	porcine
KC242906.1	Porcine epidemic diarrhea virus isolate FJZZ920128 spike protein gene complete cds	Alphacoronavirus	PorcEDV	porcine
KC242907.1	Porcine epidemic diarrhea virus isolate JX420129 spike protein gene complete cds	Alphacoronavirus	PorcEDV	porcine
KC242908.1	Porcine epidemic diarrhea virus isolate HN420129 spike protein gene complete cds	Alphacoronavirus	PorcEDV	porcine
KC242909.1	Porcine epidemic diarrhea virus isolate GD520129 spike protein gene complete cds	Alphacoronavirus	PorcEDV	porcine
KC242910.1	Porcine epidemic diarrhea virus isolate GD820129 spike protein gene complete cds	Alphacoronavirus	PorcEDV	porcine
KC242911.1	Porcine epidemic diarrhea virus isolate HN6201211 spike protein gene complete cds	Alphacoronavirus	PorcEDV	porcine
KC242912.1	Porcine epidemic diarrhea virus isolate HN8201211 spike protein gene complete cds	Alphacoronavirus	PorcEDV	porcine
KC787537.1	Porcine epidemic diarrhea virus isolate CHDLC012013 spike protein gene complete cds	Alphacoronavirus	PorcEDV	porcine
KC787540.1	Porcine epidemic diarrhea virus isolate CHHGC012013 spike protein gene complete cds	Alphacoronavirus	PorcEDV	porcine
KC787543.1	Porcine epidemic diarrhea virus isolate CHSTC122012 spike protein gene complete cds	Alphacoronavirus	PorcEDV	porcine
KC879275.1	Porcine epidemic diarrhea virus strain AS01 spike protein (S) gene complete cds	Alphacoronavirus	PorcEDV	porcine
KC879276.1	Porcine epidemic diarrhea virus strain AS02 spike protein (S) gene complete cds	Alphacoronavirus	PorcEDV	porcine
KC879277.1	Porcine epidemic diarrhea virus strain AS03 spike protein (S) gene complete cds	Alphacoronavirus	PorcEDV	porcine
KC879278.1	Porcine epidemic diarrhea virus strain NJ01 spike protein (S) gene complete cds	Alphacoronavirus	PorcEDV	porcine
KC879279.1	Porcine epidemic diarrhea virus strain NJ02 spike protein (S) gene complete cds	Alphacoronavirus	PorcEDV	porcine
KC879280.1	Porcine epidemic diarrhea virus strain AD01 spike protein (S) gene complete cds	Alphacoronavirus	PorcEDV	porcine
KC879281.1	Porcine epidemic diarrhea virus strain AD02 spike protein (S) gene complete cds	Alphacoronavirus	PorcEDV	porcine
KC879282.1	Porcine epidemic diarrhea virus strain AD03 spike protein (S) gene complete cds	Alphacoronavirus	PorcEDV	porcine
KF177256.1	Porcine epidemic diarrhea virus isolate JY7C spike protein (S) gene complete cds	Alphacoronavirus	PorcEDV	porcine
KF177257.1	Porcine epidemic diarrhea virus isolate YJ3F spike protein (S) gene complete cds	Alphacoronavirus	PorcEDV	porcine
KF177258.1	Porcine epidemic diarrhea virus isolate YJ7C spike protein (S) gene complete cds	Alphacoronavirus	PorcEDV	porcine
KF384500.1	Porcine epidemic diarrhea virus strain CH/GDGZ/2012, complete genome	Alphacoronavirus	PorcEDV	porcine
Z25483.1	Porcine epidemic diarrhea virus spike protein mRNA, complete CDS	Alphacoronavirus	PorcEDV	porcine
AF353511.1	Porcine epidemic diarrhea virus strain CV777, complete genome	Alphacoronavirus	PorcEDV	porcine
GU937797.1	Porcine epidemic diarrhea virus isolate SM98, complete genome	Alphacoronavirus	PorcEDV	porcine
JQ023161.1	Porcine epidemic diarrhea virus strain virulent DR13, complete genome	Alphacoronavirus	PorcEDV	porcine
JQ023162.1	Porcine epidemic diarrhea virus strain attenuated DR13, complete genome	Alphacoronavirus	PorcEDV	porcine
JX088695.1	Porcine epidemic diarrhea virus strain GD-B, complete genome	Alphacoronavirus	PorcEDV	porcine
KC109141.1	Porcine epidemic diarrhea virus isolate JS2008, complete genome	Alphacoronavirus	PorcEDV	porcine
KC140102.1	Porcine epidemic diarrhea virus strain CH/FJZZ-9/2012, complete genome	Alphacoronavirus	PorcEDV	porcine
KC189944.1	Porcine epidemic diarrhea virus, complete genome	Alphacoronavirus	PorcEDV	porcine
KC210145.1	Porcine epidemic diarrhea virus strain AH2012, complete genome	Alphacoronavirus	PorcEDV	porcine
KC210147.1	Porcine epidemic diarrhea virus strain JS-HZ2012, complete genome	Alphacoronavirus	PorcEDV	porcine
KF267450.1	Porcine epidemic diarrhea virus isolate 13-019349, complete genome	Alphacoronavirus	PorcEDV	porcine
KF272920.1	Porcine epidemic diarrhea virus strain USA/Colorado/2013, complete genome	Alphacoronavirus	PorcEDV	porcine
KF452322.1	Porcine epidemic diarrhea virus strain USA/Iowa/16465/2013, complete genome	Alphacoronavirus	PorcEDV	porcine
KF452323.1	Porcine epidemic diarrhea virus strain USA/Indiana/17846/2013, complete genome	Alphacoronavirus	PorcEDV	porcine
KF468752.1	Porcine epidemic diarrhea virus isolate MN, complete genome	Alphacoronavirus	PorcEDV	porcine
KF468753.1	Porcine epidemic diarrhea virus isolate IA1, complete genome	Alphacoronavirus	PorcEDV	porcine
KF468754.1	Porcine epidemic diarrhea virus isolate IA2, complete genome	Alphacoronavirus	PorcEDV	porcine
KF650371.1	Porcine epidemic diarrhea virus isolate ISU13-19338E-IN-passage3, complete genome	Alphacoronavirus	PorcEDV	porcine
KF650372.1	Porcine epidemic diarrhea virus isolate ISU13-19338E-IN-passage9, complete genome	Alphacoronavirus	PorcEDV	porcine
KF650373.1	Porcine epidemic diarrhea virus isolate ISU13-22038-IA-homogenate, complete genome	Alphacoronavirus	PorcEDV	porcine
KF650374.1	Porcine epidemic diarrhea virus isolate ISU13-22038-IA-passage3, complete genome	Alphacoronavirus	PorcEDV	porcine
KF650375.1	Porcine epidemic diarrhea virus isolate ISU13-22038-IA-passage9, complete genome	Alphacoronavirus	PorcEDV	porcine
KF761675.1	Porcine epidemic diarrhea virus strain CH/YNKM-8/2013, complete genome	Alphacoronavirus	PorcEDV	porcine
KF840537.1	Porcine epidemic diarrhea virus isolate CH/ZJCX-1/2012, complete genome	Alphacoronavirus	PorcEDV	porcine
KJ020932.1	Porcine epidemic diarrhea virus isolate CHYJ130330, complete genome	Alphacoronavirus	PorcEDV	porcine
KJ158152.1	Porcine epidemic diarrhea virus strain AH-M, complete genome	Alphacoronavirus	PorcEDV	porcine
KJ196348.1	Porcine epidemic diarrhea virus strain SHQP/YM/2013, complete genome	Alphacoronavirus	PorcEDV	porcine
KJ399978.1	Porcine epidemic diarrhea virus strain OH851, complete genome	Alphacoronavirus	PorcEDV	porcine
KJ408801.1	Porcine epidemic diarrhea virus strain OH1414, complete genome	Alphacoronavirus	PorcEDV	porcine
KJ584361.1	Porcine epidemic diarrhea virus strain OH15962, complete genome	Alphacoronavirus	PorcEDV	porcine
KJ623926.1	Porcine epidemic diarrhea virus strain K14JB01, complete genome	Alphacoronavirus	PorcEDV	porcine
KJ662670.1	Porcine epidemic diarrhea virus isolate KNU-1305, complete genome	Alphacoronavirus	PorcEDV	porcine
KJ778615.1	Porcine epidemic diarrhea virus isolate NPL-PEDv/2013, complete genome	Alphacoronavirus	PorcEDV	porcine
KJ778616.1	Porcine epidemic diarrhea virus isolate NPL-PEDv/2013/P10, complete genome	Alphacoronavirus	PorcEDV	porcine
JQ693049.1	Transmissible gastroenteritis virus isolate 133 spike glycoprotein (S) gene complete cds	Alphacoronavirus	TGEV	porcine
JQ693050.1	Transmissible gastroenteritis virus isolate DAE spike glycoprotein (S) gene complete cds	Alphacoronavirus	TGEV	porcine
JQ693051.1	Transmissible gastroenteritis virus isolate KT2 spike glycoprotein (S) gene complete cds	Alphacoronavirus	TGEV	porcine
JQ693052.1	Transmissible gastroenteritis virus isolate KT3 spike glycoprotein (S) gene complete cds	Alphacoronavirus	TGEV	porcine
AY335548.1	Transmissible gastroenteritis virus spike glycoprotein (S) gene complete cds	Alphacoronavirus	TGEV	porcine
AY587882.1	Transmissible gastroenteritis virus strain HN2002 spike glycoprotein (S) mRNA complete cds	Alphacoronavirus	TGEV	porcine
DQ001167.1	Transmissible gastroenteritis virus strain TSX spike glycoprotein (S) gene complete cds	Alphacoronavirus	TGEV	porcine
DQ201447.1	Transmissible gastroenteritis virus strain TS, complete genome	Alphacoronavirus	TGEV	porcine
DQ443743.1	Transmissible gastroenteritis virus strain SC-Y, complete genome	Alphacoronavirus	TGEV	porcine
EU074218.2	Transmissible gastroenteritis virus strain attenuated H, complete genome	Alphacoronavirus	TGEV	porcine
HQ462571.1	Transmissible gastroenteritis virus strain WH-1, complete genome	Alphacoronavirus	TGEV	porcine
FJ755618.2	Transmissible gastroenteritis virus strain H16, complete genome	Alphacoronavirus	TGEV	porcine
KC962433.1	Transmissible gastroenteritis virus isolate TGEV-HX, complete genome	Alphacoronavirus	TGEV	porcine
JQ065043.1	Porcine coronavirus HKU15 strain HKU15-155, complete genome	Deltacoronavirus	PorcHKU15	porcine
NC_016990.1	Porcine coronavirus HKU15, complete genome	Deltacoronavirus	PorcHKU15	porcine
KJ462462.1	Porcine coronavirus HKU15 strain OH1987, complete genome	Deltacoronavirus	PorcHKU15	porcine
KJ569769.1	Porcine coronavirus HKU15 strain IN2847, complete genome	Deltacoronavirus	PorcHKU15	porcine
KJ584355.1	Porcine coronavirus HKU15 strain IL2768, complete genome	Deltacoronavirus	PorcHKU15	porcine
KJ584356.1	Porcine coronavirus HKU15 strain SD3424, complete genome	Deltacoronavirus	PorcHKU15	porcine
KJ584357.1	Porcine coronavirus HKU15 strain KY4813, complete genome	Deltacoronavirus	PorcHKU15	porcine
KJ584358.1	Porcine coronavirus HKU15 strain PA3148, complete genome	Deltacoronavirus	PorcHKU15	porcine
KJ584359.1	Porcine coronavirus HKU15 strain NE3579, complete genome	Deltacoronavirus	PorcHKU15	porcine
KJ620016.1	Porcine coronavirus HKU15 strain MI6148, complete genome	Deltacoronavirus	PorcHKU15	porcine
NC_007732.1	Porcine hemagglutinating encephalomyelitis virus, complete genome	Betacoronavirus	PorcHEV	porcine
AF481863.1	Porcine hemagglutinating encephalomyelitis virus HE glycoprotein, spike glycoprotein (S), 4.9 kDa nonstructural protein (ns4.9), 122.7 kDa nonstructural protein, small membrane protein E (E), matrix glycoprotein (M), phosphorylated nucleocapsid protein N, and N2 (N2) genes, complete cds	Betacoronavirus	PorcHEV	porcine
AY078417.1	Porcine hemagglutinating encephalomyelitis virus hemagglutinin-esterase protein, spike glycoprotein, 4.9 kDa non-structural protein, 12.7 kDa non-structural protein, small envelope-associated protein, matrix glycoprotein, nucleocapsid protein, and N2 protein genes, complete cds	Betacoronavirus	PorcHEV	porcine
EU919227.1	Porcine hemagglutinating encephalomyelitis virus strain HEVJT06 truncated spike glycoprotein (S) gene complete cds	Betacoronavirus	PorcHEV	porcine
DQ811785.1	TGEV Miller M6, complete genome	Alphacoronavirus	TGEV	porcine
DQ811786.2	TGEV Miller M60, complete genome	Alphacoronavirus	TGEV	porcine
DQ811787.1	PRCV ISU-1, complete genome	Alphacoronavirus	TGEV	porcine
DQ811788.1	TGEV Purdue P115, complete genome	Alphacoronavirus	TGEV	porcine
AB354579.1	Bovine coronavirus genomic RNA, complete genome, strain: Kakegawa	Betacoronavirus	BCoV	bovine
AF391542.1	Bovine coronavirus isolate BCoV-LUN, complete genome	Betacoronavirus	BCoV	bovine
AY935637.1	Bovine coronavirus isolate KWD1 spike glycoprotein precursor (S) gene complete cds	Betacoronavirus	BCoV	bovine
AY935638.1	Bovine coronavirus isolate KWD2 spike glycoprotein precursor (S) gene complete cds	Betacoronavirus	BCoV	bovine
AY935639.1	Bovine coronavirus isolate KWD3 spike glycoprotein precursor (S) gene complete cds	Betacoronavirus	BCoV	bovine
AY935641.1	Bovine coronavirus isolate KWD5 spike glycoprotein precursor (S) gene complete cds	Betacoronavirus	BCoV	bovine
AY935642.1	Bovine coronavirus isolate KWD6 spike glycoprotein precursor (S) gene complete cds	Betacoronavirus	BCoV	bovine
AY935643.1	Bovine coronavirus isolate KWD7 spike glycoprotein precursor (S) gene complete cds	Betacoronavirus	BCoV	bovine
AY935644.1	Bovine coronavirus isolate KWD8 spike glycoprotein precursor (S) gene complete cds	Betacoronavirus	BCoV	bovine
AY935646.1	Bovine coronavirus isolate KWD10 spike glycoprotein precursor (S) gene complete cds	Betacoronavirus	BCoV	bovine
DQ389632.1	Bovine coronavirus isolate KCD1 spike glycoprotein precursor (S) gene complete cds	Betacoronavirus	BCoV	bovine
DQ389633.1	Bovine coronavirus isolate KCD2 spike glycoprotein precursor (S) gene complete cds	Betacoronavirus	BCoV	bovine
DQ389634.1	Bovine coronavirus isolate KCD3 spike glycoprotein precursor (S) gene complete cds	Betacoronavirus	BCoV	bovine
DQ389635.1	Bovine coronavirus isolate KCD4 spike glycoprotein precursor (S) gene complete cds	Betacoronavirus	BCoV	bovine
DQ389636.1	Bovine coronavirus isolate KCD5 spike glycoprotein precursor (S) gene complete cds	Betacoronavirus	BCoV	bovine
DQ389637.1	Bovine coronavirus isolate KCD6 spike glycoprotein precursor (S) gene complete cds	Betacoronavirus	BCoV	bovine
DQ389638.1	Bovine coronavirus isolate KCD7 spike glycoprotein precursor (S) gene complete cds	Betacoronavirus	BCoV	bovine
DQ389639.1	Bovine coronavirus isolate KCD8 spike glycoprotein precursor (S) gene complete cds	Betacoronavirus	BCoV	bovine
DQ389640.1	Bovine coronavirus isolate KCD9 spike glycoprotein precursor (S) gene complete cds	Betacoronavirus	BCoV	bovine
DQ389641.1	Bovine coronavirus isolate KCD10 spike glycoprotein precursor (S) gene complete cds	Betacoronavirus	BCoV	bovine
DQ389652.1	Bovine coronavirus isolate KWD11 spike glycoprotein precursor (S) gene complete cds	Betacoronavirus	BCoV	bovine
DQ389653.1	Bovine coronavirus isolate KWD12 spike glycoprotein precursor (S) gene complete cds	Betacoronavirus	BCoV	bovine
DQ389654.1	Bovine coronavirus isolate KWD13 spike glycoprotein precursor (S) gene complete cds	Betacoronavirus	BCoV	bovine
DQ389655.1	Bovine coronavirus isolate KWD14 spike glycoprotein precursor (S) gene complete cds	Betacoronavirus	BCoV	bovine
DQ389656.1	Bovine coronavirus isolate KWD15 spike glycoprotein precursor (S) gene complete cds	Betacoronavirus	BCoV	bovine
DQ389657.1	Bovine coronavirus isolate KWD16 spike glycoprotein precursor (S) gene complete cds	Betacoronavirus	BCoV	bovine
DQ389658.1	Bovine coronavirus isolate KWD17 spike glycoprotein precursor (S) gene complete cds	Betacoronavirus	BCoV	bovine
DQ389659.1	Bovine coronavirus isolate KWD18 spike glycoprotein precursor (S) gene complete cds	Betacoronavirus	BCoV	bovine
DQ389660.1	Bovine coronavirus isolate KWD19 spike glycoprotein precursor (S) gene complete cds	Betacoronavirus	BCoV	bovine
EF193075.1	Bovine coronavirus strain V270 spike protein gene complete cds	Betacoronavirus	BCoV	bovine
EU401986.1	Bovine coronavirus isolate 0502 spike protein (S) gene complete cds	Betacoronavirus	BCoV	bovine
EU401988.1	Bovine coronavirus isolate SUN5 spike protein (S) gene complete cds	Betacoronavirus	BCoV	bovine
EU401989.1	Bovine coronavirus strain BC94 spike protein (S) gene complete cds	Betacoronavirus	BCoV	bovine
EU814647.1	Bovine coronavirus strain 438/06TN S protein (S) gene complete cds	Betacoronavirus	BCoV	bovine
EU814648.1	Bovine coronavirus strain 438/06TN50 S protein (S) gene complete cds	Betacoronavirus	BCoV	bovine
HM573326.1	Bovine coronavirus strain Wisent 10/01 spike glycoprotein precursor (S) gene complete cds	Betacoronavirus	BCoV	bovine
HM573330.1	Bovine coronavirus strain Nyala 10/01 spike glycoprotein precursor (S) gene complete cds	Betacoronavirus	BCoV	bovine
KF169908.1	Bovine coronavirus isolate SWE/C/92 spike glycoprotein (S) gene complete cds	Betacoronavirus	BCoV	bovine
KF169909.1	Bovine coronavirus isolate SWE/021 spike glycoprotein (S) gene complete cds	Betacoronavirus	BCoV	bovine
KF169910.1	Bovine coronavirus isolate SWE/022 spike glycoprotein (S) gene complete cds	Betacoronavirus	BCoV	bovine
KF169912.1	Bovine coronavirus isolate SWE/024 spike glycoprotein (S) gene complete cds	Betacoronavirus	BCoV	bovine
KF169913.1	Bovine coronavirus isolate DEN/031 spike glycoprotein (S) gene complete cds	Betacoronavirus	BCoV	bovine
KF169914.1	Bovine coronavirus isolate DEN/032 spike glycoprotein (S) gene complete cds	Betacoronavirus	BCoV	bovine
KF169915.1	Bovine coronavirus isolate DEN/033 spike glycoprotein (S) gene complete cds	Betacoronavirus	BCoV	bovine
KF169917.1	Bovine coronavirus isolate DEN/052 spike glycoprotein (S) gene complete cds	Betacoronavirus	BCoV	bovine
KF169918.1	Bovine coronavirus isolate DEN/053 spike glycoprotein (S) gene complete cds	Betacoronavirus	BCoV	bovine
KF169919.1	Bovine coronavirus isolate DEN/054 spike glycoprotein (S) gene complete cds	Betacoronavirus	BCoV	bovine
KF169920.1	Bovine coronavirus isolate SWE/N/051 spike glycoprotein (S) gene complete cds	Betacoronavirus	BCoV	bovine
KF169921.1	Bovine coronavirus isolate SWE/N/052 spike glycoprotein (S) gene complete cds	Betacoronavirus	BCoV	bovine
KF169922.1	Bovine coronavirus isolate SWE/AC/061 spike glycoprotein (S) gene complete cds	Betacoronavirus	BCoV	bovine
KF169923.1	Bovine coronavirus isolate SWE/M/063* spike glycoprotein (S) gene complete cds	Betacoronavirus	BCoV	bovine
KF169924.1	Bovine coronavirus isolate SWE/M/064* spike glycoprotein (S) gene complete cds	Betacoronavirus	BCoV	bovine
KF169925.1	Bovine coronavirus isolate SWE/Z/071 spike glycoprotein (S) gene complete cds	Betacoronavirus	BCoV	bovine
KF169926.1	Bovine coronavirus isolate SWE/C/072 spike glycoprotein (S) gene complete cds	Betacoronavirus	BCoV	bovine
KF169929.1	Bovine coronavirus isolate SWE/I/075 spike glycoprotein (S) gene complete cds	Betacoronavirus	BCoV	bovine
KF169930.1	Bovine coronavirus isolate SWE/C/076 spike glycoprotein (S) gene complete cds	Betacoronavirus	BCoV	bovine
KF169931.1	Bovine coronavirus isolate SWE/AC/081 spike glycoprotein (S) gene complete cds	Betacoronavirus	BCoV	bovine
KF169932.1	Bovine coronavirus isolate SWE/C/082 spike glycoprotein (S) gene complete cds	Betacoronavirus	BCoV	bovine
KF169933.1	Bovine coronavirus isolate SWE/I/083 spike glycoprotein (S) gene complete cds	Betacoronavirus	BCoV	bovine
KF169934.1	Bovine coronavirus isolate SWE/P/091 spike glycoprotein (S) gene complete cds	Betacoronavirus	BCoV	bovine
KF169936.1	Bovine coronavirus isolate SWE/U/093* spike glycoprotein (S) gene complete cds	Betacoronavirus	BCoV	bovine
KF169937.1	Bovine coronavirus isolate SWE/M/101 spike glycoprotein (S) gene complete cds	Betacoronavirus	BCoV	bovine
KF169938.1	Bovine coronavirus isolate SWE/M/102 spike glycoprotein (S) gene complete cds	Betacoronavirus	BCoV	bovine
KF169939.1	Bovine coronavirus isolate SWE/Y/103 spike glycoprotein (S) gene complete cds	Betacoronavirus	BCoV	bovine
KF169940.1	Bovine coronavirus isolate SWE/P/104 spike glycoprotein (S) gene complete cds	Betacoronavirus	BCoV	bovine
NC_003045.1	Bovine coronavirus, complete genome	Betacoronavirus	BCoV	bovine
DQ811784.2	Bovine coronavirus DB2, complete genome	Betacoronavirus	BCoV	bovine
EF424615.1	Bovine coronavirus E-AH65, complete genome	Betacoronavirus	BCoV	bovine
EF424616.1	Bovine coronavirus E-AH65-TC, complete genome	Betacoronavirus	BCoV	bovine
EF424617.1	Bovine coronavirus R-AH65, complete genome	Betacoronavirus	BCoV	bovine
EF424620.1	Bovine coronavirus R-AH187, complete genome	Betacoronavirus	BCoV	bovine
U00735.2	BCU00735 Bovine coronavirus strain Mebus, complete genome	Betacoronavirus	BCoV	bovine
M64667.1	COBSA Bovine coronavirus spike glycoprotein (S) gene, complete cds	Betacoronavirus	BCoV	bovine
M64668.1	COBSB Bovine coronavirus spike glycoprotein (S) gene, complete cds	Betacoronavirus	BCoV	bovine
D00662.1	COBSQUE Bovine coronavirus gene for S peplomer polypeptide precursor, complete cds	Betacoronavirus	BCoV	bovine
D00731.1	BECS Bovine enteric coronavirus gene for spike glycoprotein precursor, complete cds	Betacoronavirus	BCoV	bovine
KF169935.1	Bovine coronavirus isolate SWE/C/092 spike glycoprotein (S) gene complete cds	Betacoronavirus	BCoV	bovine
EF065514.1	Bat coronavirus HKU9-2, complete genome	Betacoronavirus	BatHKU9	bat
EF065515.1	Bat coronavirus HKU9-3, complete genome	Betacoronavirus	BatHKU9	bat
EF065516.1	Bat coronavirus HKU9-4, complete genome	Betacoronavirus	BatHKU9	bat
EF203065.1	Bat coronavirus HKU2 strain HKU2/HK/46/2006, complete genome	Alphacoronavirus	BatHKU2	bat
EF203067.1	Bat coronavirus HKU2 strain HKU2/HK/33/2006, complete genome	Alphacoronavirus	BatHKU2	bat
EF434381.1	Bat coronavirus Shandong/977/2006 spike protein (S) gene complete cds	Alphacoronavirus	BatCoV	bat
FJ588692.1	Bat SARS Cov Rs806/2006 spike protein gene complete cds	Betacoronavirus	BatSARS	bat
DQ022305.2	Bat SARS coronavirus HKU3-1, complete genome	Betacoronavirus	BatSARSHKU3	bat
DQ084199.1	bat SARS coronavirus HKU3-2, complete genome	Betacoronavirus	BatSARSHKU3	bat
GQ153539.1	Bat SARS coronavirus HKU3-4, complete genome	Betacoronavirus	BatSARSHKU3	bat
GQ153540.1	Bat SARS coronavirus HKU3-5, complete genome	Betacoronavirus	BatSARSHKU3	bat
GQ153541.1	Bat SARS coronavirus HKU3-6, complete genome	Betacoronavirus	BatSARSHKU3	bat
GQ153542.1	Bat SARS coronavirus HKU3-7, complete genome	Betacoronavirus	BatSARSHKU3	bat
GQ153543.1	Bat SARS coronavirus HKU3-8, complete genome	Betacoronavirus	BatSARSHKU3	bat
GQ153546.1	Bat SARS coronavirus HKU3-11, complete genome	Betacoronavirus	BatSARSHKU3	bat
GQ153547.1	Bat SARS coronavirus HKU3-12, complete genome	Betacoronavirus	BatSARSHKU3	bat
GQ153548.1	Bat SARS coronavirus HKU3-13, complete genome	Betacoronavirus	BatSARSHKU3	bat
HM211098.1	Bat coronavirus HKU9-5-1, complete genome	Betacoronavirus	BatHKU9	bat
HM211099.1	Bat coronavirus HKU9-5-2, complete genome	Betacoronavirus	BatHKU9	bat
HM211100.1	Bat coronavirus HKU9-10-1, complete genome	Betacoronavirus	BatHKU9	bat
HM211101.1	Bat coronavirus HKU9-10-2, complete genome	Betacoronavirus	BatHKU9	bat
JQ989266.1	Hipposideros bat coronavirus HKU10 isolate TT3A, complete genome	Alphacoronavirus	BatHKU10	bat
JQ989267.1	Hipposideros bat coronavirus HKU10 isolate SL12A, complete genome	Alphacoronavirus	BatHKU10	bat
JQ989268.1	Hipposideros bat coronavirus HKU10 isolate TLC1310A, complete genome	Alphacoronavirus	BatHKU10	bat
JQ989269.1	Hipposideros bat coronavirus HKU10 isolate LSH5A, complete genome	Alphacoronavirus	BatHKU10	bat
JQ989270.1	Rousettus bat coronavirus HKU10 isolate 183A, complete genome	Alphacoronavirus	BatHKU10	bat
JQ989271.1	Rousettus bat coronavirus HKU10 isolate 175A, complete genome	Alphacoronavirus	BatHKU10	bat
JQ989272.1	Hipposideros bat coronavirus HKU10 isolate TLC1343A, complete genome	Alphacoronavirus	BatHKU10	bat
JQ989273.1	Hipposideros bat coronavirus HKU10 isolate TLC1347A, complete genome	Alphacoronavirus	BatHKU10	bat
NC_009019.1	Bat coronavirus HKU4-1, complete genome	Betacoronavirus	BatHKU4	bat
EF065506.1	Bat coronavirus HKU4-2, complete genome	Betacoronavirus	BatHKU4	bat
EF065507.1	Bat coronavirus HKU4-3, complete genome	Betacoronavirus	BatHKU4	bat
EF065508.1	Bat coronavirus HKU4-4, complete genome	Betacoronavirus	BatHKU4	bat
KC522049.1	Tylonycteris bat coronavirus HKU4 isolate 2S spike glycoprotein gene complete cds	Betacoronavirus	BatHKU4	bat
KC522050.1	Tylonycteris bat coronavirus HKU4 isolate 3S spike glycoprotein gene complete cds	Betacoronavirus	BatHKU4	bat
KC522057.1	Tylonycteris bat coronavirus HKU4 isolate 10S spike glycoprotein gene complete cds	Betacoronavirus	BatHKU4	bat
KC522061.1	Tylonycteris bat coronavirus HKU4 isolate 15S spike glycoprotein gene complete cds	Betacoronavirus	BatHKU4	bat
KC522090.1	Pipistrellus bat coronavirus HKU5 isolate 16S spike glycoprotein gene complete cds	Betacoronavirus	BatHKU5	bat
KC522091.1	Pipistrellus bat coronavirus HKU5 isolate 17S spike glycoprotein gene complete cds	Betacoronavirus	BatHKU5	bat
KC522092.1	Pipistrellus bat coronavirus HKU5 isolate 18S spike glycoprotein gene complete cds	Betacoronavirus	BatHKU5	bat
KC522093.1	Pipistrellus bat coronavirus HKU5 isolate 19S spike glycoprotein gene complete cds	Betacoronavirus	BatHKU5	bat
KC522094.1	Pipistrellus bat coronavirus HKU5 isolate 20S spike glycoprotein gene complete cds	Betacoronavirus	BatHKU5	bat
KC522095.1	Pipistrellus bat coronavirus HKU5 isolate 21S spike glycoprotein gene complete cds	Betacoronavirus	BatHKU5	bat
KC522096.1	Pipistrellus bat coronavirus HKU5 isolate 22S spike glycoprotein gene complete cds	Betacoronavirus	BatHKU5	bat
KC522097.1	Pipistrellus bat coronavirus HKU5 isolate 24S spike glycoprotein gene complete cds	Betacoronavirus	BatHKU5	bat
KC522098.1	Pipistrellus bat coronavirus HKU5 isolate 26S spike glycoprotein gene complete cds	Betacoronavirus	BatHKU5	bat
KC522099.1	Pipistrellus bat coronavirus HKU5 isolate 27S spike glycoprotein gene complete cds	Betacoronavirus	BatHKU5	bat
KC522100.1	Pipistrellus bat coronavirus HKU5 isolate 28S spike glycoprotein gene complete cds	Betacoronavirus	BatHKU5	bat
KC522101.1	Pipistrellus bat coronavirus HKU5 isolate 30S spike glycoprotein gene complete cds	Betacoronavirus	BatHKU5	bat
KC522102.1	Pipistrellus bat coronavirus HKU5 isolate 31S spike glycoprotein gene complete cds	Betacoronavirus	BatHKU5	bat
KC522103.1	Pipistrellus bat coronavirus HKU5 isolate 32S spike glycoprotein gene complete cds	Betacoronavirus	BatHKU5	bat
KC522104.1	Pipistrellus bat coronavirus HKU5 isolate 33S spike glycoprotein gene complete cds	Betacoronavirus	BatHKU5	bat
EF065510.1	Bat coronavirus HKU5-2, complete genome	Betacoronavirus	BatHKU5	bat
EF065512.1	Bat coronavirus HKU5-5, complete genome	Betacoronavirus	BatHKU5	bat
NC_009020.1	Bat coronavirus HKU5-1, complete genome	Betacoronavirus	BatHKU5	bat
NC_009021.1	Bat coronavirus HKU9-1, complete genome	Betacoronavirus	BatHKU9	bat
NC_009988.1	Bat coronavirus HKU2, complete genome	Alphacoronavirus	BatHKU2	bat
NC_010436.1	Bat coronavirus 1B, complete genome	Alphacoronavirus	BatCoV	bat
NC_010437.1	Bat coronavirus 1A, complete genome	Alphacoronavirus	BatCoV	bat
NC_010438.1	Bat coronavirus HKU8, complete genome	Alphacoronavirus	BatHKU8	bat
NC_014470.1	Bat coronavirus BM48-31/BGR/2008, complete genome	Betacoronavirus	BatCoV	bat
NC_022103.1	Bat coronavirus CDPHE15/USA/2006, complete genome	Alphacoronavirus	BatCoV	bat
DQ648794.1	Bat coronavirus (BtCoV/133/2005), complete genome	Betacoronavirus	BatCoV	bat
DQ648856.1	Bat coronavirus (BtCoV/273/2005), complete genome	Betacoronavirus	BatCoV	bat
DQ648857.1	Bat coronavirus (BtCoV/279/2005), complete genome	Betacoronavirus	BatCoV	bat
FJ588686.1	Bat SARS CoV Rs672/2006, complete genome	Betacoronavirus	BatSARSCoV	bat
JX993987.1	Bat coronavirus Rp/Shaanxi2011, complete genome	Betacoronavirus	BatCoV	bat
JX993988.1	Bat coronavirus Cp/Yunnan2011, complete genome	Betacoronavirus	BatCoV	bat
KF569996.1	Rhinolophus affinis coronavirus isolate LYRa11, complete genome	Betacoronavirus	BatCoV	bat
NC_009657.1	Scotophilus bat coronavirus 512, complete genome	Alphacoronavirus	BatCoV	bat
KJ473821.1	BtVs-BetaCoV/SC2013, complete genome	Betacoronavirus	BatCoV	bat
DQ071615.1	Bat SARS coronavirus Rp3, complete genome	Betacoronavirus	BatSARSCoV	bat
DQ412042.1	Bat SARS coronavirus Rf1, complete genome	Betacoronavirus	BatSARSCoV	bat
DQ412043.1	Bat SARS coronavirus Rm1, complete genome	Betacoronavirus	BatSARSCoV	bat
AB008940.1	Murine hepatitis virus gene for spike glycoprotein complete cds	Betacoronavirus	MHV	murine
AB551247.1	Murine hepatitis virus RNA, complete genome, strain: MHV-MI	Betacoronavirus	MHV	murine
AB593383.1	Murine hepatitis virus S gene for spike protein complete cds	Betacoronavirus	MHV	murine
AF190406.1	Murine hepatitis virus strain TY spike protein gene complete cds	Betacoronavirus	MHV	murine
AY497328.1	Murine hepatitis virus spike glycoprotein precursor (S) mRNA complete cds	Betacoronavirus	MHV	murine
AY497329.1	Murine hepatitis virus MHV/pi23 spike glycoprotein precursor (S) mRNA complete cds	Betacoronavirus	MHV	murine
AY497330.1	Murine hepatitis virus MHV/pi600 spike glycoprotein precursor (S) mRNA complete cds	Betacoronavirus	MHV	murine
AY497331.1	Murine hepatitis virus MHV/BHK spike glycoprotein precursor (S) mRNA complete cds	Betacoronavirus	MHV	murine
GU593319.1	Murine hepatitis virus strain S, complete genome	Betacoronavirus	MHV	murine
KF268336.1	Murine coronavirus strain MHV/BHKR lab/USA/infA59 H126A/2012, complete genome	Betacoronavirus	MHV	murine
KF268338.1	Murine coronavirus strain MHV/BHKR lab/USA/icA59 L94P/2012, complete genome	Betacoronavirus	MHV	murine
KF268339.1	Murine coronavirus strain MHV/BHKR lab/USA/icA59 ns2M/2012, complete genome	Betacoronavirus	MHV	murine
NC_001846.1	Murine hepatitis virus strain A59, complete genome	Betacoronavirus	MHV	murine
AC 000192.1	Murine hepatitis virus strain JHM, complete genome	Betacoronavirus	MHV	murine
AF201929.1	Murine hepatitis virus strain 2, complete genome	Betacoronavirus	MHV	murine
AF207551.1	Sialodacryoadenitis virus 28 kD nonstructural protein (NS2), hemagglutinin-esterase glycoprotein (HE), spike protein (S), 15 kD nonstructural protein, 12.6 kD nonstructural protein, small membrane protein (sM), membrane protein (M), and nucleocapsid protein (N) genes, complete cds; and unknown gene	Betacoronavirus	MHV	murine
AF208066.1	Murine hepatitis virus strain Penn 97-1, complete genome	Betacoronavirus	MHV	murine
AF208067.1	Murine hepatitis virus strain ML-10, complete genome	Betacoronavirus	MHV	murine
FJ647219.1	Murine coronavirus RJHM/A, complete genome	Betacoronavirus	MCoV	murine
FJ647220.1	Murine coronavirus RA59/SJHM, complete genome	Betacoronavirus	MCoV	murine
FJ647221.1	Murine coronavirus repA59/RJHM, complete genome	Betacoronavirus	MCoV	murine
FJ647222.1	Murine coronavirus SA59/RJHM, complete genome	Betacoronavirus	MCoV	murine
FJ647223.1	Murine coronavirus MHV-1, complete genome	Betacoronavirus	MHV	murine
FJ647224.1	Murine coronavirus MHV-3, complete genome	Betacoronavirus	MHV	murine
FJ647226.1	Murine coronavirus MHV-JHM.IA, complete genome	Betacoronavirus	MHV	murine
FJ938068.1	Rat coronavirus Parker, complete genome	Betacoronavirus	RatCoV	murine
JF792616.1	Rat coronavirus isolate 681, complete genome	Betacoronavirus	RatCoV	murine
JQ173883.1	Murine hepatitis virus strain S/3239-17, complete genome	Betacoronavirus	MHV	murine
DQ068701.1	Infectious bronchitis virus isolate Chicken/China/LDL97I/97 spike glycoprotein (S) gene complete cds	Gammacoronavirus	IBV	avian
DQ458218.3	Infectious bronchitis virus isolate AL/7149/00 spike glycoprotein (S) gene complete cds	Gammacoronavirus	IBV	avian
DQ646405.2	Infectious bronchitis virus isolate TW2575/98, complete genome	Gammacoronavirus	IBV	avian
DQ830980.1	Infectious bronchitis virus isolate Massachusetts 41 spike glycoprotein gene complete cds	Gammacoronavirus	IBV	avian
DQ830981.1	Infectious bronchitis virus isolate Beaudette 42 spike glycoprotein gene complete cds	Gammacoronavirus	IBV	avian
EU359653.2	Infectious bronchitis virus isolate AL/0803/01 spike glycoprotein gene complete cds	Gammacoronavirus	IBV	avian
EU359655.2	Infectious bronchitis virus isolate AL/1221/01 spike glycoprotein gene complete cds	Gammacoronavirus	IBV	avian
EU359656.1	Infectious bronchitis virus isolate AL/5364/00 spike glycoprotein gene complete cds	Gammacoronavirus	IBV	avian
EU418975.1	Infectious bronchitis virus strain ArkDPI101, complete genome	Gammacoronavirus	IBV	avian
EU418976.1	Infectious bronchitis virus strain ArkDPI11, complete genome	Gammacoronavirus	IBV	avian
EU637854.1	Infectious bronchitis virus strain CK/CH/LSD/05I from China, complete genome	Gammacoronavirus	IBV	avian
FJ829872.1	Infectious bronchitis virus isolate R22/99 spike protein (S) gene complete cds	Gammacoronavirus	IBV	avian
FJ829874.1	Infectious bronchitis virus isolate AH07101 spike protein (S) gene complete cds	Gammacoronavirus	IBV	avian
FJ829875.1	Infectious bronchitis virus isolate JH051 spike protein (S) gene complete cds	Gammacoronavirus	IBV	avian
FJ829878.1	Infectious bronchitis virus isolate JD071201 spike protein (S) gene complete cds	Gammacoronavirus	IBV	avian
FJ829879.1	Infectious bronchitis virus isolate AH120 spike protein (S) gene complete cds	Gammacoronavirus	IBV	avian
FJ829880.1	Infectious bronchitis virus isolate AH240 spike protein (S) gene complete cds	Gammacoronavirus	IBV	avian
FJ829881.1	Infectious bronchitis virus isolate N spike protein (S) gene complete cds	Gammacoronavirus	IBV	avian
FJ829882.1	Infectious bronchitis virus isolate X spike protein (S) gene complete cds	Gammacoronavirus	IBV	avian
FJ829883.1	Infectious bronchitis virus isolate SC021201 spike protein (S) gene complete cds	Gammacoronavirus	IBV	avian
FJ888351.1	Infectious bronchitis virus strain H120, complete genome	Gammacoronavirus	IBV	avian
FN430414.1	Infectious bronchitis virus ITA/90254/2005, complete genome	Gammacoronavirus	IBV	avian
FN430415.1	Infectious bronchitis virus NGA/A116E7/2006, complete genome	Gammacoronavirus	IBV	avian
GQ484958.2	Infectious bronchitis virus isolate ArkDPI vaccine B6 spike glycoprotein gene complete cds	Gammacoronavirus	IBV	avian
HQ848267.1	Infectious bronchitis virus isolate GX-YL5, complete genome	Gammacoronavirus	IBV	avian
HQ850618.1	Infectious bronchitis virus isolate GX-YL9, complete genome	Gammacoronavirus	IBV	avian
JF274479.2	Infectious bronchitis virus strain ck/CH/LHLJ/07VII, complete genome	Gammacoronavirus	IBV	avian
JF330898.1	Infectious bronchitis virus strain ck/CH/LHB/100801, complete genome	Gammacoronavirus	IBV	avian
JF330899.1	Infectious bronchitis virus strain ck/CH/LNM/091017, complete genome	Gammacoronavirus	IBV	avian
DQ646404.1	Infectious bronchitis virus isolate TW2296/95 spike protein (S), 3a protein (3a), 3b protein (3b), E protein (E), M protein (M), 5a protein (5a), 5b protein (5b), and nucleocapsid protein (N) genes, complete cds	Gammacoronavirus	IBV	avian
DQ646406.1	Infectious bronchitis virus isolate TW1171/92 spike protein (S), 3a protein (3a), 3b protein (3b), E protein (E), M protein (M), 5a protein (5a), 5b protein (5b), and nucleocapsid protein (N) genes, complete cds	Gammacoronavirus	IBV	avian
DQ834384.1	Infectious bronchitis virus strain M41, complete genome	Gammacoronavirus	IBV	avian
EU714028.1	Infectious bronchitis virus isolate ZJ971, complete genome	Gammacoronavirus	IBV	avian
EU714029.1	Infectious bronchitis virus isolate SC021202, complete genome	Gammacoronavirus	IBV	avian
EU817497.1	Infectious bronchitis virus strain H52, complete genome	Gammacoronavirus	IBV	avian
FJ008695.1	Infectious bronchitis virus strain Md27 spike protein, 3a protein, 3b protein, small envelope protein, membrane protein, 5a protein, 5b protein, and nucleocapsid protein genes, complete cds	Gammacoronavirus	IBV	avian
FJ807652.1	Infectious bronchitis virus strain H120, complete genome	Gammacoronavirus	IBV	avian
FJ904713.1	Infectious bronchitis virus strain Mass41 2006, complete genome	Gammacoronavirus	IBV	avian
FJ904714.1	Infectious bronchitis virus strain Cal 1995, complete genome	Gammacoronavirus	IBV	avian
FJ904715.1	Infectious bronchitis virus strain Cal557 2003, complete genome	Gammacoronavirus	IBV	avian
FJ904716.1	Infectious bronchitis virus strain Conn46 1996, complete genome	Gammacoronavirus	IBV	avian
FJ904717.1	Infectious bronchitis virus strain Conn46 1972, complete genome	Gammacoronavirus	IBV	avian
FJ904718.1	Infectious bronchitis virus strain Conn46 1983, complete genome	Gammacoronavirus	IBV	avian
FJ904719.1	Infectious bronchitis virus strain Conn46 1991, complete genome	Gammacoronavirus	IBV	avian
FJ904720.1	Infectious bronchitis virus strain Mass41 1965, complete genome	Gammacoronavirus	IBV	avian
FJ904721.1	Infectious bronchitis virus strain Mass41 1972, complete genome	Gammacoronavirus	IBV	avian
FJ904722.1	Infectious bronchitis virus strain Mass41 1979, complete genome	Gammacoronavirus	IBV	avian
FJ904723.1	Infectious bronchitis virus strain Mass41 1985, complete genome	Gammacoronavirus	IBV	avian
AY514485.1	Infectious bronchitis virus serotype California 99, complete genome	Gammacoronavirus	IBV	avian
JF732903.1	Infectious bronchitis virus strain Sczy3, complete genome	Gammacoronavirus	IBV	avian
JF828980.1	Infectious bronchitis virus strain ck/CH/LHLJ/100902, complete genome	Gammacoronavirus	IBV	avian
JF828981.1	Infectious bronchitis virus strain ck/CH/LDL/101212, complete genome	Gammacoronavirus	IBV	avian
JF893452.1	Infectious bronchitis virus isolate YN, complete genome	Gammacoronavirus	IBV	avian
JN022536.1	Infectious bronchitis virus isolate 242/95 spike glycoprotein (S) gene complete cds	Gammacoronavirus	IBV	avian
JN022537.1	Infectious bronchitis virus isolate 261/95 spike glycoprotein (S) gene complete cds	Gammacoronavirus	IBV	avian
JN022538.1	Infectious bronchitis virus isolate 381/95 spike glycoprotein (S) gene complete cds	Gammacoronavirus	IBV	avian
JN022539.1	Infectious bronchitis virus isolate 397/95 spike glycoprotein (S) gene complete cds	Gammacoronavirus	IBV	avian
JN022540.1	Infectious bronchitis virus isolate 423/97 spike glycoprotein (S) gene complete cds	Gammacoronavirus	IBV	avian
JN022541.1	Infectious bronchitis virus isolate 748/95 spike glycoprotein (S) gene complete cds	Gammacoronavirus	IBV	avian
JN022542.1	Infectious bronchitis virus isolate 1096/97 spike glycoprotein (S) gene complete cds	Gammacoronavirus	IBV	avian
JN022543.1	Infectious bronchitis virus isolate 1489/99 spike glycoprotein (S) gene complete cds	Gammacoronavirus	IBV	avian
JN022544.1	Infectious bronchitis virus isolate 6904 spike glycoprotein (S) gene complete cds	Gammacoronavirus	IBV	avian
JN022546.1	Infectious bronchitis virus isolate 09621/10 spike glycoprotein (S) gene complete cds	Gammacoronavirus	IBV	avian
JN022547.1	Infectious bronchitis virus isolate 09622/10 spike glycoprotein (S) gene complete cds	Gammacoronavirus	IBV	avian
JN022549.1	Infectious bronchitis virus isolate 062561/09 spike glycoprotein (S) gene complete cds	Gammacoronavirus	IBV	avian
JN022550.1	Infectious bronchitis virus isolate 065846/10 spike glycoprotein (S) gene complete cds	Gammacoronavirus	IBV	avian
JN022552.1	Infectious bronchitis virus isolate 079692/10 spike glycoprotein (S) gene complete cds	Gammacoronavirus	IBV	avian
JN022553.1	Infectious bronchitis virus isolate 082066/10 spike glycoprotein (S) gene complete cds	Gammacoronavirus	IBV	avian
JN022554.1	Infectious bronchitis virus isolate 900419 spike glycoprotein (S) gene complete cds	Gammacoronavirus	IBV	avian
JN022555.1	Infectious bronchitis virus isolate A889 spike glycoprotein (S) gene complete cds	Gammacoronavirus	IBV	avian
JN791416.1	Infectious bronchitis virus isolate ArkDPI vaccine B13 spike glycoprotein gene complete cds	Gammacoronavirus	IBV	avian
JQ693048.1	Infectious bronchitis virus isolate K02610 spike glycoprotein (S) gene complete cds	Gammacoronavirus	IBV	avian
JQ977697.1	Infectious bronchitis virus isolate SNU8067, complete genome	Gammacoronavirus	IBV	avian
JQ977698.1	Infectious bronchitis virus isolate KM91, complete genome	Gammacoronavirus	IBV	avian
JX195175.1	Infectious bronchitis virus strain ck/CH/LDL/091022, complete genome	Gammacoronavirus	IBV	avian
JX195176.1	Infectious bronchitis virus strain ck/CH/LZJ/111113, complete genome	Gammacoronavirus	IBV	avian
JX195177.1	Infectious bronchitis virus strain ck/CH/LDL/97I substrain P5, complete genome	Gammacoronavirus	IBV	avian
JX195178.1	Infectious bronchitis virus strain ck/CH/LDL/97I substrain P115, complete genome	Gammacoronavirus	IBV	avian
JX840411.1	Infectious bronchitis virus strain YX10, complete genome	Gammacoronavirus	IBV	avian
KC013541.1	Infectious bronchitis virus strain Ck/CH/LGD/120723, complete genome	Gammacoronavirus	IBV	avian
KC119407.1	Infectious bronchitis virus strain Ck/CH/LGD/120724, complete genome	Gammacoronavirus	IBV	avian
KC136209.1	Infectious bronchitis virus strain ck/CH/LJL/110302, complete genome	Gammacoronavirus	IBV	avian
KC506155.1	Infectious bronchitis virus strain ck/CH/LJL/111054, complete genome	Gammacoronavirus	IBV	avian
KF188436.1	Infectious bronchitis virus strain M41 spike glycoprotein (S) gene complete cds	Gammacoronavirus	IBV	avian
GQ504720.1	Infectious bronchitis virus strain Arkansas DPI, complete genome	Gammacoronavirus	IBV	avian
GQ504722.1	Infectious bronchitis virus strain Georgia 1998 pass8, complete genome	Gammacoronavirus	IBV	avian
GQ504723.1	Infectious bronchitis virus strain Georgia 1998 Vaccine, complete genome	Gammacoronavirus	IBV	avian
GQ504724.1	Infectious bronchitis virus strain Massachusetts, complete genome	Gammacoronavirus	IBV	avian
GU393331.1	Infectious bronchitis virus serotype Cal56b, complete genome	Gammacoronavirus	IBV	avian
GU393332.1	Infectious bronchitis virus serotype Delaware 072, complete genome	Gammacoronavirus	IBV	avian
GU393333.1	Infectious bronchitis virus serotype FL18288, complete genome	Gammacoronavirus	IBV	avian
GU393334.1	Infectious bronchitis virus serotype Gray, complete genome	Gammacoronavirus	IBV	avian
GU393335.1	Infectious bronchitis virus serotype H120, complete genome	Gammacoronavirus	IBV	avian
GU393336.1	Infectious bronchitis virus serotype Holte, complete genome	Gammacoronavirus	IBV	avian
GU393337.1	Infectious bronchitis virus serotype Iowa 97, complete genome	Gammacoronavirus	IBV	avian
GU393338.1	Infectious bronchitis virus serotype JMK, complete genome	Gammacoronavirus	IBV	avian
HM245923.1	Infectious bronchitis virus isolate DY07, complete genome	Gammacoronavirus	IBV	avian
HM245924.1	Infectious bronchitis virus isolate CQ04-1, complete genome	Gammacoronavirus	IBV	avian
JQ088078.1	Infectious bronchitis virus strain CK/SWE/0658946/10, complete genome	Gammacoronavirus	IBV	avian
KC008600.1	Infectious bronchitis virus, complete genome	Gammacoronavirus	IBV	avian
KF411040.1	Infectious bronchitis virus strain CK/CH/LLN/111169, complete genome	Gammacoronavirus	IBV	avian
KF411041.1	Infectious bronchitis virus strain CK/CH/LGX/091109, complete genome	Gammacoronavirus	IBV	avian
KF574761.1	Infectious bronchitis virus isolate SDIB821/2012, complete genome	Gammacoronavirus	IBV	avian
KF663560.1	Infectious bronchitis virus isolate ck/CH/IBWF/2007, complete genome	Gammacoronavirus	IBV	avian
KF663561.1	Infectious bronchitis virus isolate ck/CH/IBYZ/2011, complete genome	Gammacoronavirus	IBV	avian
KF668605.1	Infectious bronchitis virus isolate CK/CH/SD09/005, complete genome	Gammacoronavirus	IBV	avian
KF853202.1	Infectious bronchitis virus isolate SDZB0808, complete genome	Gammacoronavirus	IBV	avian
KJ128295.1	Infectious bronchitis virus isolate CK/CH/SD/121220, complete genome	Gammacoronavirus	IBV	avian
KJ135013.1	Infectious bronchitis virus isolate IBVUkr27-11, complete genome	Gammacoronavirus	IBV	avian
KJ425485.1	Infectious bronchitis virus strain ck/CH/LDL/110931, complete genome	Gammacoronavirus	IBV	avian
KJ425486.1	Infectious bronchitis virus strain ck/CH/LDL/120557, complete genome	Gammacoronavirus	IBV	avian
KJ425487.1	Infectious bronchitis virus strain ck/CH/LHB/110526, complete genome	Gammacoronavirus	IBV	avian
KJ425488.1	Infectious bronchitis virus strain ck/CH/LHB/110825, complete genome	Gammacoronavirus	IBV	avian
KJ425489.1	Infectious bronchitis virus strain ck/CH/LHB/111172, complete genome	Gammacoronavirus	IBV	avian
KJ425490.1	Infectious bronchitis virus strain ck/CH/LHB/111232, complete genome	Gammacoronavirus	IBV	avian
KJ425491.1	Infectious bronchitis virus strain ck/CH/LHB/111268, complete genome	Gammacoronavirus	IBV	avian
KJ425492.1	Infectious bronchitis virus strain ck/CH/LHB/120403, complete genome	Gammacoronavirus	IBV	avian
KJ425493.1	Infectious bronchitis virus strain ck/CH/LHB/120749, complete genome	Gammacoronavirus	IBV	avian
KJ425494.1	Infectious bronchitis virus strain ck/CH/LHB/121024, complete genome	Gammacoronavirus	IBV	avian
KJ425495.1	Infectious bronchitis virus strain ck/CH/LHB/121040, complete genome	Gammacoronavirus	IBV	avian
KJ425496.1	Infectious bronchitis virus strain ck/CH/LHB/130573, complete genome	Gammacoronavirus	IBV	avian
KJ425497.1	Infectious bronchitis virus strain ck/CH/LHB/130598, complete genome	Gammacoronavirus	IBV	avian
KJ425498.1	Infectious bronchitis virus strain ck/CH/LHB/130642, complete genome	Gammacoronavirus	IBV	avian
KJ425499.1	Infectious bronchitis virus strain ck/CH/LHB/131118, complete genome	Gammacoronavirus	IBV	avian
KJ425500.1	Infectious bronchitis virus strain ck/CH/LHB/131132, complete genome	Gammacoronavirus	IBV	avian
KJ425501.1	Infectious bronchitis virus strain ck/CH/LHB/131142, complete genome	Gammacoronavirus	IBV	avian
KJ425502.1	Infectious bronchitis virus strain ck/CH/LHB/131143, complete genome	Gammacoronavirus	IBV	avian
KJ425503.1	Infectious bronchitis virus strain ck/CH/LHLJ/090908, complete genome	Gammacoronavirus	IBV	avian
KJ425504.1	Infectious bronchitis virus strain ck/CH/LHLJ/091205, complete genome	Gammacoronavirus	IBV	avian
KJ425505.1	Infectious bronchitis virus strain ck/CH/LHLJ/110310, complete genome	Gammacoronavirus	IBV	avian
KJ425506.1	Infectious bronchitis virus strain ck/CH/LHLJ/111050, complete genome	Gammacoronavirus	IBV	avian
KJ425507.1	Infectious bronchitis virus strain ck/CH/LHLJ/131216, complete genome	Gammacoronavirus	IBV	avian
KJ425508.1	Infectious bronchitis virus strain ck/CH/LHN/090909, complete genome	Gammacoronavirus	IBV	avian
KJ425509.1	Infectious bronchitis virus strain ck/CH/LJL/121059, complete genome	Gammacoronavirus	IBV	avian
KJ425510.1	Infectious bronchitis virus strain ck/CH/LSD/110505, complete genome	Gammacoronavirus	IBV	avian
KJ425511.1	Infectious bronchitis virus strain ck/CH/LSD/110529, complete genome	Gammacoronavirus	IBV	avian
KJ425512.1	Infectious bronchitis virus strain ck/CH/LSD/110726, complete genome	Gammacoronavirus	IBV	avian
KJ435283.1	Infectious bronchitis virus strain ck/CH/LSD/111219, complete genome	Gammacoronavirus	IBV	avian
KJ435284.1	Infectious bronchitis virus strain ck/CH/LSD/111241, complete genome	Gammacoronavirus	IBV	avian
KJ435285.1	Infectious bronchitis virus strain ck/CH/LSD/121228, complete genome	Gammacoronavirus	IBV	avian
KJ435286.1	Infectious bronchitis virus strain ck/CH/LSD/1112150, complete genome	Gammacoronavirus	IBV	avian
AY319651.1	Avian infectious bronchitis virus isolate BJ, complete genome	Gammacoronavirus	AIBV	avian
AY646283.1	Avian infectious bronchitis virus partridge/GD/S14/2003, complete genome	Gammacoronavirus	AIBV	avian
AY851295.1	Avian infectious bronchitis virus strain Mass 41, complete genome	Gammacoronavirus	AIBV	avian
DQ001338.1	Avian infectious bronchitis virus isolate IBV-EP3, complete genome	Gammacoronavirus	AIBV	avian
DQ001339.1	Avian infectious bronchitis virus isolate IBV-p65, complete genome	Gammacoronavirus	AIBV	avian
AF352311.1	Avian infectious bronchitis virus isolate ZJ971 spike glycoprotein (S) gene, complete cds	Gammacoronavirus	AIBV	avian
AY180958.1	Avian infectious bronchitis virus isolate LH2 spike glycoprotein (S) gene complete cds	Gammacoronavirus	AIBV	avian
AY189157.1	Avian infectious bronchitis virus isolate LX4 spike glycoprotein (S) gene complete cds	Gammacoronavirus	AIBV	avian
AY856348.1	Avian infectious bronchitis virus strain IBN spike glycoprotein gene complete cds	Gammacoronavirus	AIBV	avian
M95169.1	IBACGB Avian infectious bronchitis virus pol protein, spike protein, small virion-associated protein, membrane protein, and nucleocapsid protein genes, complete cds	Gammacoronavirus	AIBV	avian
U04739.1	AIU04739 Avian infectious bronchitis virus spike protein gene, complete cds	Gammacoronavirus	AIBV	avian
NC_010800.1	Turkey coronavirus, complete genome	Gammacoronavirus	TCoV	avian
EU022526.1	Turkey coronavirus isolate TCoV-ATCC, complete genome	Gammacoronavirus	TCoV	avian
GQ427173.1	Turkey coronavirus strain TCoV/VA-74/03, complete genome	Gammacoronavirus	TCoV	avian
GQ427174.1	Turkey coronavirus strain TCoV/TX-GL/01, complete genome	Gammacoronavirus	TCoV	avian
EU022525.1	Turkey coronavirus isolate TCoV-540, complete genome	Gammacoronavirus	TCoV	avian
GQ411201.1	Turkey coronavirus isolate FR070341j putative spike glycoprotein precursor gene complete cds	Gammacoronavirus	TCoV	avian
GQ469645.1	Turkey coronavirus strain TCoV/TXR/98 spike gene complete cds	Gammacoronavirus	TCoV	avian
GQ469646.1	Turkey coronavirus strain TCoV/TXR/98 spike gene complete cds	Gammacoronavirus	TCoV	avian
GU213202.1	Turkey coronavirus strain TCoV/TXR/98 isolate p24 spike (S) gene complete cds	Gammacoronavirus	TCoV	avian
DQ160004.1	Pigeon coronavirus strain PSH050513 spike protein gene, complete cds	Gammacoronavirus	PCoV	avian
FJ376619.2	Bulbul coronavirus HKU11-934, complete genome	Deltacoronavirus	BulbulHKU	avian
FJ376620.1	Bulbul coronavirus HKU11-796, complete genome	Deltacoronavirus	BulbulHKU	avian
JF699751.1	Duck coronavirus isolate DK/CH/HN/ZZ2004 S protein (S) mRNA complete cds	Gammacoronavirus	DCoV	avian
NC_011549.1	Thrush coronavirus HKU12-600, complete genome	Deltacoronavirus	HKU12	avian
NC_011550.1	Munia coronavirus HKU13-3514, complete genome	Deltacoronavirus	HKU13	avian
NC_016991.1	White-eye coronavirus HKU16, complete genome	Deltacoronavirus	HKU16	avian
NC_016992.1	Sparrow coronavirus HKU17, complete genome	Deltacoronavirus	HKU17	avian
NC_016993.1	Magpie-robin coronavirus HKU18, complete genome	Deltacoronavirus	HKU18	avian
NC_016994.1	Night-heron coronavirus HKU19, complete genome	Deltacoronavirus	HKU19	avian
NC_016995.1	Wigeon coronavirus HKU20, complete genome	Deltacoronavirus	HKU20	avian
NC_016996.1	Common-moorhen coronavirus HKU21, complete genome	Deltacoronavirus	HKU21	avian

## Sheet: Dataset 2 test set
SARS-CoV-2 host prediction based on virus-host genetic features
Irina Yuri Kawashima, Maria Claudia Negret Lopez, Marielton dos Passos Cunha and Ronaldo Fumio Hashimoto
Supplementary Table S1 - sheet 2
Dataset 2: Coronavirus spike gene sequences that are not in the training data used as test dataset for the model. Column 1, NCBI accession number; Column 2, sequence description; Column 3, genus, Column 4, species abbreviation; Column 5, host from which the sample was collected.
accession	description	genus	species	host
AY572034.1	SARS coronavirus civet007, complete genome	Betacoronavirus	SARS	civet
AY572036.1	SARS coronavirus civet014 spike glycoprotein gene complete cds	Betacoronavirus	SARS	civet
AY572037.1	SARS coronavirus civet019 spike glycoprotein gene complete cds	Betacoronavirus	SARS	civet
AY687355.1	SARS coronavirus A013 spike glycoprotein gene complete cds	Betacoronavirus	SARS	civet
AY687356.1	SARS coronavirus A021 spike glycoprotein gene complete cds	Betacoronavirus	SARS	civet
AY687358.1	SARS coronavirus A031 spike glycoprotein gene complete cds	Betacoronavirus	SARS	raccoon
AY687359.1	SARS coronavirus B012 spike glycoprotein gene complete cds	Betacoronavirus	SARS	civet
AY687360.1	SARS coronavirus B024 spike glycoprotein gene complete cds	Betacoronavirus	SARS	civet
AY687361.1	SARS coronavirus B029 spike glycoprotein gene complete cds	Betacoronavirus	SARS	civet
AY687362.1	SARS coronavirus B033 spike glycoprotein gene complete cds	Betacoronavirus	SARS	civet
AY687363.1	SARS coronavirus B039 spike glycoprotein gene complete cds	Betacoronavirus	SARS	civet
AY687365.1	SARS coronavirus C013 spike glycoprotein gene complete cds	Betacoronavirus	SARS	civet
AY687367.1	SARS coronavirus C017 spike glycoprotein gene complete cds	Betacoronavirus	SARS	civet
AY687368.1	SARS coronavirus C018 spike glycoprotein gene complete cds	Betacoronavirus	SARS	civet
AY687369.1	SARS coronavirus C019 spike glycoprotein gene complete cds	Betacoronavirus	SARS	civet
AY687370.1	SARS coronavirus C025 spike glycoprotein gene complete cds	Betacoronavirus	SARS	civet
AY687371.1	SARS coronavirus C028 spike glycoprotein gene complete cds	Betacoronavirus	SARS	civet
AY687372.1	SARS coronavirus C029 spike glycoprotein gene complete cds	Betacoronavirus	SARS	civet
AY627044.1	SARS coronavirus PC4115 spike glycoprotein gene complete cds	Betacoronavirus	SARS	civet
AY627045.1	SARS coronavirus PC4137 spike glycoprotein gene complete cds	Betacoronavirus	SARS	civet
AY627046.1	SARS coronavirus PC4145 spike glycoprotein gene complete cds	Betacoronavirus	SARS	civet
AY627047.1	SARS coronavirus PC4199 spike glycoprotein gene complete cds	Betacoronavirus	SARS	civet
AY627048.1	SARS coronavirus PC4241 spike glycoprotein gene complete cds	Betacoronavirus	SARS	civet
AY613952.1	SARS coronavirus PC4205 spike glycoprotein gene complete cds	Betacoronavirus	SARS	civet
AY613951.1	SARS coronavirus PC4127 spike glycoprotein gene complete cds	Betacoronavirus	SARS	civet
AY525636.1	SARS coronavirus GD03T0013 spike glycoprotein gene complete cds	Betacoronavirus	SARS	civet
DQ514528.1	SARS coronavirus WF188 spike glycoprotein gene, complete cds	Betacoronavirus	SARS	civet
DQ514529.1	SARS coronavirus ES191 spike glycoprotein gene, complete cds	Betacoronavirus	SARS	civet
DQ514530.1	SARS coronavirus ES260 spike glycoprotein gene, complete cds	Betacoronavirus	SARS	civet
DQ514531.1	SARS coronavirus CS21 spike glycoprotein gene, complete cds	Betacoronavirus	SARS	civet
DQ514532.1	SARS coronavirus CS24 spike glycoprotein gene, complete cds	Betacoronavirus	SARS	civet
KJ477102.1	Middle East respiratory syndrome coronavirus, complete genome	Betacoronavirus	MERS	dromedary
KJ650098.1	Middle East respiratory syndrome coronavirus isolate Camel/Qatar 2 2014, complete genome	Betacoronavirus	MERS	dromedary
KJ650295.1	Middle East respiratory syndrome coronavirus isolate KFU-HKU 13, complete genome	Betacoronavirus	MERS	dromedary
KJ713295.1	Middle East respiratory syndrome coronavirus isolate KSA-CAMEL-505, complete genome	Betacoronavirus	MERS	dromedary
KJ713296.1	Middle East respiratory syndrome coronavirus isolate KSA-CAMEL-378, complete genome	Betacoronavirus	MERS	dromedary
KJ713297.1	Middle East respiratory syndrome coronavirus isolate KSA-CAMEL-503, complete genome	Betacoronavirus	MERS	dromedary
KJ713298.1	Middle East respiratory syndrome coronavirus isolate KSA-CAMEL-363, complete genome	Betacoronavirus	MERS	dromedary
KJ713299.1	Middle East respiratory syndrome coronavirus isolate KSA-CAMEL-376, complete genome	Betacoronavirus	MERS	dromedary
KF917527.1	Middle East respiratory syndrome coronavirus isolate MERS-CoV-Jeddah-Camel-1, complete genome	Betacoronavirus	MERS	dromedary
AY654624.1	SARS coronavirus TJF, complete genome	Betacoronavirus	SARS	porcine
KC881005.1	Bat SARS-like coronavirus RsSHC014, complete genome	Betacoronavirus	BatSARS-like	bat
KC881006.1	Bat SARS-like coronavirus Rs3367, complete genome	Betacoronavirus	BatSARS-like	bat
KC881007.1	Bat SARS-like coronavirus WIV1 spike protein (S) gene, complete cds	Betacoronavirus	BatSARS-like	bat
DQ915164.2	Bovine coronavirus isolate Alpaca, complete genome	Betacoronavirus	BCoV	alpaca
FJ415324.1	Human enteric coronavirus 4408, complete genome	Betacoronavirus	HECV	human
FJ938067.1	Human enteric coronavirus strain 4408, complete genome	Betacoronavirus	HECV	human

## Sheet: Dataset 3 SARS-CoV-2
SARS-CoV-2 host prediction based on virus-host genetic features
Irina Yuri Kawashima, Maria Claudia Negret Lopez, Marielton dos Passos Cunha and Ronaldo Fumio Hashimoto
Supplementary Table S1 - sheet 3
Dataset 3: SARS-CoV-2 spike gene sequences used in the host prediction by the model. Column 1, NCBI accession number; Column 2, sequence description; Column 3, genus, Column 4, species abbreviation; Column 5, host from which the sample was collected.
accession	description	genus	species	host
MT126808.1	Severe acute respiratory syndrome coronavirus 2 Brazil 28-Feb-2020	Betacoronavirus	SARS-CoV-2	human
MT123290.1	Severe acute respiratory syndrome coronavirus 2 China: Guangdong, Guangzhou 05-Feb-2020	Betacoronavirus	SARS-CoV-2	human
MT093571.1	Severe acute respiratory syndrome coronavirus 2 Sweden 2020-02-07	Betacoronavirus	SARS-CoV-2	human
MT066176.1	Severe acute respiratory syndrome coronavirus 2 Taiwan 05-Feb-2020	Betacoronavirus	SARS-CoV-2	human
MT066175.1	Severe acute respiratory syndrome coronavirus 2 Taiwan 31-Jan-2020	Betacoronavirus	SARS-CoV-2	human
MT049951.1	Severe acute respiratory syndrome coronavirus 2 China: Yunnan 17-Jan-2020	Betacoronavirus	SARS-CoV-2	human
MT066156.1	Severe acute respiratory syndrome coronavirus 2 Italy 30-Jan-2020	Betacoronavirus	SARS-CoV-2	human
MT192773.1	Severe acute respiratory syndrome coronavirus 2 Viet Nam: Ho Chi Minh city 22-Jan-2020	Betacoronavirus	SARS-CoV-2	human
MT192772.1	Severe acute respiratory syndrome coronavirus 2 Viet Nam: Ho Chi Minh city 22-Jan-2020	Betacoronavirus	SARS-CoV-2	human
MT192765.1	Severe acute respiratory syndrome coronavirus 2 USA: CA, San Diego County 2020-03-11	Betacoronavirus	SARS-CoV-2	human
MT192759.1	Severe acute respiratory syndrome coronavirus 2 Taiwan 25-Jan-2020	Betacoronavirus	SARS-CoV-2	human
MT123293.2	Severe acute respiratory syndrome coronavirus 2 China: Guangzhou 29-Jan-2020	Betacoronavirus	SARS-CoV-2	human
MT123292.2	Severe acute respiratory syndrome coronavirus 2 China: Guangzhou 27-Jan-2020	Betacoronavirus	SARS-CoV-2	human
MT123291.2	Severe acute respiratory syndrome coronavirus 2 China: Guangzhou 29-Jan-2020	Betacoronavirus	SARS-CoV-2	human
MT093631.2	Severe acute respiratory syndrome coronavirus 2 China 08-Jan-2020	Betacoronavirus	SARS-CoV-2	human
LC529905.1	Severe acute respiratory syndrome coronavirus 2 Japan 2020-01	Betacoronavirus	SARS-CoV-2	human
MT050493.1	Severe acute respiratory syndrome coronavirus 2 India: Kerala State 31-Jan-2020	Betacoronavirus	SARS-CoV-2	human
MT012098.1	Severe acute respiratory syndrome coronavirus 2 India: Kerala State 27-Jan-2020	Betacoronavirus	SARS-CoV-2	human
MT152824.1	Severe acute respiratory syndrome coronavirus 2 USA: Snohomish County, WA 24-Feb-2020	Betacoronavirus	SARS-CoV-2	human
MN996531.1	Severe acute respiratory syndrome coronavirus 2 China: Wuhan 30-Dec-2019	Betacoronavirus	SARS-CoV-2	human
MN996530.1	Severe acute respiratory syndrome coronavirus 2 China: Wuhan 30-Dec-2019	Betacoronavirus	SARS-CoV-2	human
MN996529.1	Severe acute respiratory syndrome coronavirus 2 China: Wuhan 30-Dec-2019	Betacoronavirus	SARS-CoV-2	human
MN996528.1	Severe acute respiratory syndrome coronavirus 2 China: Wuhan 30-Dec-2019	Betacoronavirus	SARS-CoV-2	human
MN996527.1	Severe acute respiratory syndrome coronavirus 2 China: Wuhan 30-Dec-2019	Betacoronavirus	SARS-CoV-2	human
MN908947.3	Severe acute respiratory syndrome coronavirus 2 China Dec-2019	Betacoronavirus	SARS-CoV-2	human
MT188341.1	Severe acute respiratory syndrome coronavirus 2 USA: MN 05-Mar-2020	Betacoronavirus	SARS-CoV-2	human
MT188340.1	Severe acute respiratory syndrome coronavirus 2 USA: MN 07-Mar-2020	Betacoronavirus	SARS-CoV-2	human
MT188339.1	Severe acute respiratory syndrome coronavirus 2 USA: MN 09-Mar-2020	Betacoronavirus	SARS-CoV-2	human
NC_045512.2	Severe acute respiratory syndrome coronavirus 2 China Dec-2019	Betacoronavirus	SARS-CoV-2	human
MT184913.1	Severe acute respiratory syndrome coronavirus 2 USA 24-Feb-2020	Betacoronavirus	SARS-CoV-2	human
MT184912.1	Severe acute respiratory syndrome coronavirus 2 USA 17-Feb-2020	Betacoronavirus	SARS-CoV-2	human
MT184911.1	Severe acute respiratory syndrome coronavirus 2 USA 17-Feb-2020	Betacoronavirus	SARS-CoV-2	human
MT184910.1	Severe acute respiratory syndrome coronavirus 2 USA 18-Feb-2020	Betacoronavirus	SARS-CoV-2	human
MT184909.1	Severe acute respiratory syndrome coronavirus 2 USA 21-Feb-2020	Betacoronavirus	SARS-CoV-2	human
MT184908.1	Severe acute respiratory syndrome coronavirus 2 USA 21-Feb-2020	Betacoronavirus	SARS-CoV-2	human
MT184907.1	Severe acute respiratory syndrome coronavirus 2 USA 18-Feb-2020	Betacoronavirus	SARS-CoV-2	human
MT159722.1	Severe acute respiratory syndrome coronavirus 2 USA 21-Feb-2020	Betacoronavirus	SARS-CoV-2	human
MT159721.1	Severe acute respiratory syndrome coronavirus 2 USA 21-Feb-2020	Betacoronavirus	SARS-CoV-2	human
MT159720.1	Severe acute respiratory syndrome coronavirus 2 USA 21-Feb-2020	Betacoronavirus	SARS-CoV-2	human
MT159719.1	Severe acute respiratory syndrome coronavirus 2 USA 18-Feb-2020	Betacoronavirus	SARS-CoV-2	human
MT159718.1	Severe acute respiratory syndrome coronavirus 2 USA 18-Feb-2020	Betacoronavirus	SARS-CoV-2	human
MT159717.1	Severe acute respiratory syndrome coronavirus 2 USA 17-Feb-2020	Betacoronavirus	SARS-CoV-2	human
MT159716.1	Severe acute respiratory syndrome coronavirus 2 USA 24-Feb-2020	Betacoronavirus	SARS-CoV-2	human
MT159715.1	Severe acute respiratory syndrome coronavirus 2 USA 24-Feb-2020	Betacoronavirus	SARS-CoV-2	human
MT159714.1	Severe acute respiratory syndrome coronavirus 2 USA 18-Feb-2020	Betacoronavirus	SARS-CoV-2	human
MT159713.1	Severe acute respiratory syndrome coronavirus 2 USA 18-Feb-2020	Betacoronavirus	SARS-CoV-2	human
MT159712.1	Severe acute respiratory syndrome coronavirus 2 USA 25-Feb-2020	Betacoronavirus	SARS-CoV-2	human
MT159711.1	Severe acute respiratory syndrome coronavirus 2 USA 20-Feb-2020	Betacoronavirus	SARS-CoV-2	human
MT159710.1	Severe acute respiratory syndrome coronavirus 2 USA 17-Feb-2020	Betacoronavirus	SARS-CoV-2	human
MT159709.1	Severe acute respiratory syndrome coronavirus 2 USA 20-Feb-2020	Betacoronavirus	SARS-CoV-2	human
MT159708.1	Severe acute respiratory syndrome coronavirus 2 USA 17-Feb-2020	Betacoronavirus	SARS-CoV-2	human
MT159707.1	Severe acute respiratory syndrome coronavirus 2 USA 17-Feb-2020	Betacoronavirus	SARS-CoV-2	human
MT159706.1	Severe acute respiratory syndrome coronavirus 2 USA 17-Feb-2020	Betacoronavirus	SARS-CoV-2	human
MT159705.1	Severe acute respiratory syndrome coronavirus 2 USA 17-Feb-2020	Betacoronavirus	SARS-CoV-2	human
MT007544.1	Severe acute respiratory syndrome coronavirus 2 Australia: Victoria 25-Jan-2020	Betacoronavirus	SARS-CoV-2	human
MT226610.1	Severe acute respiratory syndrome-related coronavirus China 20-Jan-2020	Betacoronavirus	SARS-CoV-2	human
MT118835.1	Severe acute respiratory syndrome coronavirus 2 USA: CA 23-Feb-2020	Betacoronavirus	SARS-CoV-2	human
MT106054.1	Severe acute respiratory syndrome coronavirus 2 USA: TX 11-Feb-2020	Betacoronavirus	SARS-CoV-2	human
MT106053.1	Severe acute respiratory syndrome coronavirus 2 USA: CA 10-Feb-2020	Betacoronavirus	SARS-CoV-2	human
MT106052.1	Severe acute respiratory syndrome coronavirus 2 USA: CA 06-Feb-2020	Betacoronavirus	SARS-CoV-2	human
MT072688.1	Severe acute respiratory syndrome coronavirus 2 Nepal 2020-01-13	Betacoronavirus	SARS-CoV-2	human
MT044258.1	Severe acute respiratory syndrome coronavirus 2 USA: CA 27-Jan-2020	Betacoronavirus	SARS-CoV-2	human
MT044257.1	Severe acute respiratory syndrome coronavirus 2 USA: IL 28-Jan-2020	Betacoronavirus	SARS-CoV-2	human
MT039888.1	Severe acute respiratory syndrome coronavirus 2 USA: MA 29-Jan-2020	Betacoronavirus	SARS-CoV-2	human
MT039887.1	Severe acute respiratory syndrome coronavirus 2 USA: WI 31-Jan-2020	Betacoronavirus	SARS-CoV-2	human
MT039890.1	Severe acute respiratory syndrome coronavirus 2 South Korea Jan-2020	Betacoronavirus	SARS-CoV-2	human
MT039873.1	Severe acute respiratory syndrome coronavirus 2 China: Hangzhou 20-Jan-2020	Betacoronavirus	SARS-CoV-2	human
MT027064.1	Severe acute respiratory syndrome coronavirus 2 USA: CA 29-Jan-2020	Betacoronavirus	SARS-CoV-2	human
MT027063.1	Severe acute respiratory syndrome coronavirus 2 USA: CA 29-Jan-2020	Betacoronavirus	SARS-CoV-2	human
MT027062.1	Severe acute respiratory syndrome coronavirus 2 USA: CA 29-Jan-2020	Betacoronavirus	SARS-CoV-2	human
MT020881.1	Severe acute respiratory syndrome coronavirus 2 USA: WA 25-Jan-2020	Betacoronavirus	SARS-CoV-2	human
MT020880.1	Severe acute respiratory syndrome coronavirus 2 USA: WA 25-Jan-2020	Betacoronavirus	SARS-CoV-2	human
MT019533.1	Severe acute respiratory syndrome coronavirus 2 China: Hubei, Wuhan 01-Jan-2020	Betacoronavirus	SARS-CoV-2	human
MT019532.1	Severe acute respiratory syndrome coronavirus 2 China: Hubei, Wuhan 30-Dec-2019	Betacoronavirus	SARS-CoV-2	human
MT019531.1	Severe acute respiratory syndrome coronavirus 2 China: Hubei, Wuhan 30-Dec-2019	Betacoronavirus	SARS-CoV-2	human
MT019530.1	Severe acute respiratory syndrome coronavirus 2 China: Hubei, Wuhan 30-Dec-2019	Betacoronavirus	SARS-CoV-2	human
MT019529.1	Severe acute respiratory syndrome coronavirus 2 China: Hubei, Wuhan 23-Dec-2019	Betacoronavirus	SARS-CoV-2	human
MN997409.1	Severe acute respiratory syndrome coronavirus 2 USA: AZ 22-Jan-2020	Betacoronavirus	SARS-CoV-2	human
MN994468.1	Severe acute respiratory syndrome coronavirus 2 USA: CA 22-Jan-2020	Betacoronavirus	SARS-CoV-2	human
MN994467.1	Severe acute respiratory syndrome coronavirus 2 USA: CA 23-Jan-2020	Betacoronavirus	SARS-CoV-2	human
MN988713.1	Severe acute respiratory syndrome coronavirus 2 USA: Illinois 21-Jan-2020	Betacoronavirus	SARS-CoV-2	human
MN988669.1	Severe acute respiratory syndrome coronavirus 2 China 02-Jan-2020	Betacoronavirus	SARS-CoV-2	human
MN988668.1	Severe acute respiratory syndrome coronavirus 2 China 02-Jan-2020	Betacoronavirus	SARS-CoV-2	human
MN985325.1	Severe acute respiratory syndrome coronavirus 2 USA 19-Jan-2020	Betacoronavirus	SARS-CoV-2	human
MN975262.1	Severe acute respiratory syndrome coronavirus 2 China 11-Jan-2020	Betacoronavirus	SARS-CoV-2	human
MN938384.1	Severe acute respiratory syndrome coronavirus 2 China: Shenzhen 10-Jan-2020	Betacoronavirus	SARS-CoV-2	human

## Sheet: Dataset 4 SARS-CoV-2 related
SARS-CoV-2 host prediction based on virus-host genetic features
Irina Yuri Kawashima, Maria Claudia Negret Lopez, Marielton dos Passos Cunha and Ronaldo Fumio Hashimoto
Supplementary Table S1 - sheet 4
Dataset 4: SARS-CoV-2 related viruses spike gene sequences used in the host prediction by the model. Column 1, NCBI accession number; Column 2, sequence description; Column 3, genus, Column 4, species abbreviation; Column 5, host from which the sample was collected.
accession	description	genus	species	host
MW251308.1	Bat coronavirus RacCS203	Betacoronavirus	unclassified	bat
MN996532.2	Bat coronavirus RaTG13	Betacoronavirus	unclassified	bat
MW201982.1	Bat coronavirus strain BetaCoV/Rm/Yunnan/YN02/2019 spike protein	Betacoronavirus	unclassified	bat
MT072864.1	Pangolin coronavirus	Betacoronavirus	unclassified	pangolin
MT121216.1	Pangolin coronavirus	Betacoronavirus	unclassified	pangolin
