# Supplementary material for: SARS-CoV-2 host prediction based on virus-host genetic features
Source: Sci Rep. 2022 Mar 17;12:4576. doi: 10.1038/s41598-022-08350-6 (PMC8930995; doi:10.1038/s41598-022-08350-6)
Supplement: Supplementary file 2 — Supplementary Information 2. [file 41598_2022_8350_MOESM2_ESM.xlsx]

## Sheet: Dataset 1 training set
SARS-CoV-2 host prediction based on virus-host genetic features
Irina Yuri Kawashima, Maria Claudia Negret Lopez, Marielton dos Passos Cunha and Ronaldo Fumio Hashimoto
Suplementary Table S2 - sheet 1
Dataset 1: Leave-One-Out Cross-Validation analysis. Each row corresponds to a known host from which the sample was collected and the columns to the resulting prediction of the model. The values are the number of sequences. There is an increase in accuracy with an increase in the number of components.
Leave-One-Out Cross-Validarion Analysis - Confusion Matrix
2 Components: Accuracy = 488/730 = 0.668493 , cumulative explained variance = 0.52593
	human	porcine	bovine	bat	murine	avian
human train	103	20	0	71	0	2
porcine train	0	151	0	25	0	6
bovine train	45	0	32	0	0	0
bat train	32	1	0	40	0	1
murine train	0	18	0	10	0	0
avian train	6	0	0	5	0	162
3 Components: Accuracy = 593/730 = 0.812329 , cumulative explained variance = 0.63187
	human	porcine	bovine	bat	murine	avian
human train	175	0	0	21	0	0
porcine train	0	142	0	32	0	8
bovine train	20	0	57	0	0	0
bat train	27	2	0	44	0	1
murine train	7	1	0	3	17	0
avian train	11	0	0	4	0	158
4 Components: Accuracy = 621/730 = 0.850685 , cumulative explained variance = 0.70647
	human	porcine	bovine	bat	murine	avian
human train	161	0	0	35	0	0
porcine train	0	147	0	28	0	7
bovine train	2	0	73	2	0	0
bat train	13	1	0	59	0	1
murine train	0	0	0	5	23	0
avian train	5	0	0	10	0	158
5 Components: Accuracy = 681/730 = 0.932877 , cumulative explained variance = 0.76883
	human	porcine	bovine	bat	murine	avian
human train	196	0	0	0	0	0
porcine train	0	168	0	7	0	7
bovine train	2	0	71	4	0	0
bat train	11	0	0	63	0	0
murine train	0	0	0	1	27	0
avian train	10	0	0	7	0	156
6 Components: Accuracy = 685/730 = 0.938356 , cumulative explained variance = 0.81165
	human	porcine	bovine	bat	murine	avian
human train	196	0	0	0	0	0
porcine train	0	166	0	16	0	0
bovine train	2	0	69	6	0	0
bat train	9	0	0	65	0	0
murine train	0	0	0	1	27	0
avian train	1	0	0	10	0	162
7 Components: Accuracy = 708/730 = 0.969863 , cumulative explained variance = 0.83939
	human	porcine	bovine	bat	murine	avian
human train	196	0	0	0	0	0
porcine train	0	174	0	8	0	0
bovine train	0	0	77	0	0	0
bat train	2	0	0	72	0	0
murine train	0	0	0	1	27	0
avian train	0	0	0	11	0	162
8 Components: Accuracy = 708/730 = 0.969863 , cumulative explained variance = 0.8608
	human	porcine	bovine	bat	murine	avian
human train	196	0	0	0	0	0
porcine train	0	174	0	8	0	0
bovine train	0	0	77	0	0	0
bat train	1	0	0	73	0	0
murine train	0	0	0	1	27	0
avian train	0	0	0	12	0	161
9 Components: Accuracy = 715/730 = 0.979452 , cumulative explained variance = 0.87904
	human	porcine	bovine	bat	murine	avian
human train	196	0	0	0	0	0
porcine train	0	178	0	4	0	0
bovine train	0	0	77	0	0	0
bat train	0	0	0	74	0	0
murine train	0	0	0	1	27	0
avian train	0	0	0	10	0	163
10 Components: Accuracy = 713/730 = 0.976712 , cumulative explained variance = 0.8933
	human	porcine	bovine	bat	murine	avian
human train	196	0	0	0	0	0
porcine train	0	178	0	4	0	0
bovine train	0	0	77	0	0	0
bat train	0	0	0	74	0	0
murine train	0	0	0	3	25	0
avian train	0	0	0	10	0	163
11 Components: Accuracy = 714/730 = 0.978082 , cumulative explained variance = 0.90661
	human	porcine	bovine	bat	murine	avian
human train	196	0	0	0	0	0
porcine train	0	178	0	4	0	0
bovine train	0	0	77	0	0	0
bat train	0	0	0	74	0	0
murine train	0	0	0	3	25	0
avian train	0	0	0	9	0	164
12 Components: Accuracy = 717/730 = 0.982192 , cumulative explained variance = 0.91794
	human	porcine	bovine	bat	murine	avian
human train	196	0	0	0	0	0
porcine train	0	178	0	4	0	0
bovine train	0	0	77	0	0	0
bat train	0	0	0	74	0	0
murine train	0	0	0	2	26	0
avian train	0	0	0	7	0	166
13 Components: Accuracy = 719/730 = 0.984932 , cumulative explained variance = 0.92781
	human	porcine	bovine	bat	murine	avian
human train	196	0	0	0	0	0
porcine train	0	178	0	4	0	0
bovine train	0	0	77	0	0	0
bat train	0	0	0	74	0	0
murine train	0	0	0	0	28	0
avian train	0	0	0	7	0	166
14 Components: Accuracy = 723/730 = 0.990411 , cumulative explained variance = 0.93652
	human	porcine	bovine	bat	murine	avian
human train	196	0	0	0	0	0
porcine train	0	178	0	4	0	0
bovine train	0	0	77	0	0	0
bat train	0	0	0	74	0	0
murine train	0	0	0	0	28	0
avian train	0	0	0	3	0	170
15 Components: Accuracy = 723/730 = 0.990411 , cumulative explained variance = 0.94361
	human	porcine	bovine	bat	murine	avian
human train	196	0	0	0	0	0
porcine train	0	178	0	4	0	0
bovine train	0	0	77	0	0	0
bat train	0	0	0	74	0	0
murine train	0	0	0	0	28	0
avian train	0	0	0	3	0	170
16 Components: Accuracy = 721/730 = 0.987671 , cumulative explained variance = 0.95021
	human	porcine	bovine	bat	murine	avian
human train	195	0	0	1	0	0
porcine train	0	177	0	5	0	0
bovine train	0	0	77	0	0	0
bat train	0	0	0	74	0	0
murine train	0	0	0	0	28	0
avian train	0	0	0	3	0	170
17 Components: Accuracy = 721/730 = 0.987671 , cumulative explained variance = 0.95541
	human	porcine	bovine	bat	murine	avian
human train	195	0	0	1	0	0
porcine train	0	177	0	5	0	0
bovine train	0	0	77	0	0	0
bat train	0	0	0	74	0	0
murine train	0	0	0	0	28	0
avian train	0	0	0	3	0	170
18 Components: Accuracy = 723/730 = 0.990411 , cumulative explained variance = 0.96023
	human	porcine	bovine	bat	murine	avian
human train	196	0	0	0	0	0
porcine train	0	178	0	4	0	0
bovine train	0	0	77	0	0	0
bat train	0	0	0	74	0	0
murine train	0	0	0	0	28	0
avian train	0	0	0	3	0	170
19 Components: Accuracy = 725/730 = 0.993151 , cumulative explained variance = 0.96438
	human	porcine	bovine	bat	murine	avian
human train	196	0	0	0	0	0
porcine train	0	178	0	4	0	0
bovine train	0	0	77	0	0	0
bat train	0	0	0	74	0	0
murine train	0	0	0	0	28	0
avian train	0	0	0	1	0	172
20 Components: Accuracy = 725/730 = 0.993151 , cumulative explained variance = 0.9683
	human	porcine	bovine	bat	murine	avian
human train	196	0	0	0	0	0
porcine train	0	178	0	4	0	0
bovine train	0	0	77	0	0	0
bat train	0	0	0	74	0	0
murine train	0	0	0	0	28	0
avian train	0	0	0	1	0	172

## Sheet: Dataset 2 test set
SARS-CoV-2 host prediction based on virus-host genetic features
Irina Yuri Kawashima, Maria Claudia Negret Lopez, Marielton dos Passos Cunha and Ronaldo Fumio Hashimoto
Suplementary Table S2 - sheet 2
Dataset 2: Prediction for the test sequences corresponding to viruses suspected of involving transmission btween species. Each row corresponds to a known host from which the sample was collected and the columns to the resulting prediction of the model. The values are the number of sequences.
Prediction for Dataset 2 sequences
2 Components: PCA cumulative explained variance = 52.685110
	human	porcine	bovine	bat	murine	avian
civet	0	0	0	30	0	0
raccoon	0	0	0	1	0	0
dromedary	9	0	0	0	0	0
porcine	0	0	0	1	0	0
bat	0	0	0	3	0	0
alpaca	0	0	1	0	0	0
human	0	0	1	0	0	0
bovine	0	0	1	0	0	0
3 Components: PCA cumulative explained variance = 63.613450
	human	porcine	bovine	bat	murine	avian
civet	30	0	0	0	0	0
raccoon	1	0	0	0	0	0
dromedary	9	0	0	0	0	0
porcine	1	0	0	0	0	0
bat	3	0	0	0	0	0
alpaca	1	0	0	0	0	0
human	0	0	1	0	0	0
bovine	0	0	1	0	0	0
4 Components: PCA cumulative explained variance = 72.288470
	human	porcine	bovine	bat	murine	avian
civet	30	0	0	0	0	0
raccoon	1	0	0	0	0	0
dromedary	9	0	0	0	0	0
porcine	1	0	0	0	0	0
bat	3	0	0	0	0	0
alpaca	0	0	1	0	0	0
human	0	0	1	0	0	0
bovine	0	0	1	0	0	0
5 Components: PCA cumulative explained variance = 78.164140
	human	porcine	bovine	bat	murine	avian
civet	30	0	0	0	0	0
raccoon	1	0	0	0	0	0
dromedary	9	0	0	0	0	0
porcine	1	0	0	0	0	0
bat	3	0	0	0	0	0
alpaca	0	0	1	0	0	0
human	0	0	1	0	0	0
bovine	0	0	1	0	0	0
6 Components: PCA cumulative explained variance = 82.316400
	human	porcine	bovine	bat	murine	avian
civet	30	0	0	0	0	0
raccoon	1	0	0	0	0	0
dromedary	9	0	0	0	0	0
porcine	1	0	0	0	0	0
bat	2	0	0	1	0	0
alpaca	0	0	1	0	0	0
human	0	0	1	0	0	0
bovine	0	0	1	0	0	0
7 Components: PCA cumulative explained variance = 84.941230
	human	porcine	bovine	bat	murine	avian
civet	30	0	0	0	0	0
raccoon	1	0	0	0	0	0
dromedary	9	0	0	0	0	0
porcine	1	0	0	0	0	0
bat	2	0	0	1	0	0
alpaca	0	0	1	0	0	0
human	0	0	1	0	0	0
bovine	0	0	1	0	0	0
8 Components: PCA cumulative explained variance = 86.942130
	human	porcine	bovine	bat	murine	avian
civet	30	0	0	0	0	0
raccoon	1	0	0	0	0	0
dromedary	9	0	0	0	0	0
porcine	1	0	0	0	0	0
bat	2	0	0	1	0	0
alpaca	0	0	1	0	0	0
human	0	0	1	0	0	0
bovine	0	0	1	0	0	0
9 Components: PCA cumulative explained variance = 88.642490
	human	porcine	bovine	bat	murine	avian
civet	30	0	0	0	0	0
raccoon	1	0	0	0	0	0
dromedary	9	0	0	0	0	0
porcine	1	0	0	0	0	0
bat	2	0	0	1	0	0
alpaca	0	0	1	0	0	0
human	0	0	1	0	0	0
bovine	0	0	1	0	0	0
10 Components: PCA cumulative explained variance = 89.964820
	human	porcine	bovine	bat	murine	avian
civet	30	0	0	0	0	0
raccoon	1	0	0	0	0	0
dromedary	9	0	0	0	0	0
porcine	1	0	0	0	0	0
bat	2	0	0	1	0	0
alpaca	0	0	1	0	0	0
human	0	0	1	0	0	0
bovine	0	0	1	0	0	0
11 Components: PCA cumulative explained variance = 91.243080
	human	porcine	bovine	bat	murine	avian
civet	30	0	0	0	0	0
raccoon	1	0	0	0	0	0
dromedary	9	0	0	0	0	0
porcine	1	0	0	0	0	0
bat	2	0	0	1	0	0
alpaca	0	0	1	0	0	0
human	0	0	1	0	0	0
bovine	0	0	1	0	0	0
12 Components: PCA cumulative explained variance = 92.301590
	human	porcine	bovine	bat	murine	avian
civet	30	0	0	0	0	0
raccoon	1	0	0	0	0	0
dromedary	9	0	0	0	0	0
porcine	1	0	0	0	0	0
bat	0	0	0	3	0	0
alpaca	0	0	1	0	0	0
human	0	0	1	0	0	0
bovine	0	0	1	0	0	0
13 Components: PCA cumulative explained variance = 93.223020
	human	porcine	bovine	bat	murine	avian
civet	30	0	0	0	0	0
raccoon	1	0	0	0	0	0
dromedary	9	0	0	0	0	0
porcine	1	0	0	0	0	0
bat	0	0	0	3	0	0
alpaca	0	0	1	0	0	0
human	0	0	1	0	0	0
bovine	0	0	1	0	0	0
14 Components: PCA cumulative explained variance = 94.036080
	human	porcine	bovine	bat	murine	avian
civet	30	0	0	0	0	0
raccoon	1	0	0	0	0	0
dromedary	9	0	0	0	0	0
porcine	1	0	0	0	0	0
bat	0	0	0	3	0	0
alpaca	0	0	1	0	0	0
human	0	0	1	0	0	0
bovine	0	0	1	0	0	0
15 Components: PCA cumulative explained variance = 94.691800
	human	porcine	bovine	bat	murine	avian
civet	30	0	0	0	0	0
raccoon	1	0	0	0	0	0
dromedary	9	0	0	0	0	0
porcine	1	0	0	0	0	0
bat	0	0	0	3	0	0
alpaca	0	0	1	0	0	0
human	0	0	1	0	0	0
bovine	0	0	1	0	0	0
16 Components: PCA cumulative explained variance = 95.304960
	human	porcine	bovine	bat	murine	avian
civet	30	0	0	0	0	0
raccoon	1	0	0	0	0	0
dromedary	9	0	0	0	0	0
porcine	1	0	0	0	0	0
bat	0	0	0	3	0	0
alpaca	0	0	1	0	0	0
human	0	0	1	0	0	0
bovine	0	0	1	0	0	0
17 Components: PCA cumulative explained variance = 95.791670
	human	porcine	bovine	bat	murine	avian
civet	30	0	0	0	0	0
raccoon	1	0	0	0	0	0
dromedary	9	0	0	0	0	0
porcine	1	0	0	0	0	0
bat	0	0	0	3	0	0
alpaca	0	0	1	0	0	0
human	0	0	1	0	0	0
bovine	0	0	1	0	0	0
18 Components: PCA cumulative explained variance = 96.253850
	human	porcine	bovine	bat	murine	avian
civet	30	0	0	0	0	0
raccoon	1	0	0	0	0	0
dromedary	9	0	0	0	0	0
porcine	1	0	0	0	0	0
bat	0	0	0	3	0	0
alpaca	0	0	1	0	0	0
human	0	0	1	0	0	0
bovine	0	0	1	0	0	0
19 Components: PCA cumulative explained variance = 96.641360
	human	porcine	bovine	bat	murine	avian
civet	30	0	0	0	0	0
raccoon	1	0	0	0	0	0
dromedary	9	0	0	0	0	0
porcine	1	0	0	0	0	0
bat	0	0	0	3	0	0
alpaca	0	0	1	0	0	0
human	0	0	1	0	0	0
bovine	0	0	1	0	0	0
20 Components: PCA cumulative explained variance = 97.004560
	human	porcine	bovine	bat	murine	avian
civet	30	0	0	0	0	0
raccoon	1	0	0	0	0	0
dromedary	9	0	0	0	0	0
porcine	1	0	0	0	0	0
bat	0	0	0	3	0	0
alpaca	0	0	1	0	0	0
human	0	0	1	0	0	0
bovine	0	0	1	0	0	0

## Sheet: Dataset 3 SARS-CoV-2
SARS-CoV-2 host prediction based on virus-host genetic features
Irina Yuri Kawashima, Maria Claudia Negret Lopez, Marielton dos Passos Cunha and Ronaldo Fumio Hashimoto
Suplementary Table S2 - sheet 3
Dataset 3: Prediction for the SARS-CoV-2 spike genes sequences. All the samples were collected from humans. The columns correspond the resulting prediction of the model. The values are the number of sequences.
Prediction for Dataset 3 sequences - all 86 sequences are SARS-CoV-2
Number of Components: 2
cumulative explained variance: 53.751618
	human	porcine	bovine	bat	murine	avian
human	0	0	0	86	0	0
Number of Components: 3
cumulative explained variance: 63.908563
	human	porcine	bovine	bat	murine	avian
human	0	0	0	86	0	0
Number of Components: 4
cumulative explained variance: 72.021600
	human	porcine	bovine	bat	murine	avian
human	0	0	0	86	0	0
Number of Components: 5
cumulative explained variance: 77.631070
	human	porcine	bovine	bat	murine	avian
human	0	0	0	86	0	0
Number of Components: 6
cumulative explained variance: 81.810378
	human	porcine	bovine	bat	murine	avian
human	0	0	0	86	0	0
Number of Components: 7
cumulative explained variance: 84.534635
	human	porcine	bovine	bat	murine	avian
human	0	0	0	86	0	0
Number of Components: 8
cumulative explained variance: 86.727367
	human	porcine	bovine	bat	murine	avian
human	0	0	0	86	0	0
Number of Components: 9
cumulative explained variance: 88.494564
	human	porcine	bovine	bat	murine	avian
human	0	0	0	86	0	0
Number of Components: 10
cumulative explained variance: 89.901081
	human	porcine	bovine	bat	murine	avian
human	0	0	0	86	0	0
Number of Components: 11
cumulative explained variance: 91.139514
	human	porcine	bovine	bat	murine	avian
human	0	0	0	86	0	0
Number of Components: 12
cumulative explained variance: 92.288931
	human	porcine	bovine	bat	murine	avian
human	0	0	0	86	0	0
Number of Components: 13
cumulative explained variance: 93.217839
	human	porcine	bovine	bat	murine	avian
human	0	0	0	86	0	0
Number of Components: 14
cumulative explained variance: 94.081544
	human	porcine	bovine	bat	murine	avian
human	0	0	0	86	0	0
Number of Components: 15
cumulative explained variance: 94.755651
	human	porcine	bovine	bat	murine	avian
human	0	0	0	86	0	0
Number of Components: 16
cumulative explained variance: 95.350832
	human	porcine	bovine	bat	murine	avian
human	0	0	0	86	0	0
Number of Components: 17
cumulative explained variance: 95.889700
	human	porcine	bovine	bat	murine	avian
human	0	0	0	86	0	0
Number of Components: 18
cumulative explained variance: 96.334799
	human	porcine	bovine	bat	murine	avian
human	0	0	0	86	0	0
Number of Components: 19
cumulative explained variance: 96.733291
	human	porcine	bovine	bat	murine	avian
human	0	0	0	86	0	0
Number of Components: 20
cumulative explained variance: 97.091051
	human	porcine	bovine	bat	murine	avian
human	0	0	0	86	0	0

## Sheet: Dataset 4 SARS-CoV-2 related
SARS-CoV-2 host prediction based on virus-host genetic features
Irina Yuri Kawashima, Maria Claudia Negret Lopez, Marielton dos Passos Cunha and Ronaldo Fumio Hashimoto
Suplementary Table S2 - sheet 4
Dataset 4: Prediction for the SARS-CoV-2 related viruses spike gene sequences. Each row corresponds to a known host from which the sample was collected and the columns to the resulting prediction of the model. The values are the number of sequences.
Prediction for Dataset 4 sequences
Number of Components: 2
cumulative explained variance: 52.595515
	human	porcine	bovine	bat	murine	avian
bat	0	0	0	3	0	0
pangolin	0	0	0	2	0	0
Number of Components: 3
cumulative explained variance: 63.102326
	human	porcine	bovine	bat	murine	avian
bat	2	0	0	1	0	0
pangolin	0	0	0	2	0	0
Number of Components: 4
cumulative explained variance: 70.615533
	human	porcine	bovine	bat	murine	avian
bat	1	0	0	2	0	0
pangolin	0	0	0	2	0	0
Number of Components: 5
cumulative explained variance: 76.799990
	human	porcine	bovine	bat	murine	avian
bat	1	0	0	2	0	0
pangolin	0	0	0	2	0	0
Number of Components: 6
cumulative explained variance: 81.052496
	human	porcine	bovine	bat	murine	avian
bat	1	0	0	2	0	0
pangolin	0	0	0	2	0	0
Number of Components: 7
cumulative explained variance: 83.806209
	human	porcine	bovine	bat	murine	avian
bat	0	0	0	3	0	0
pangolin	0	0	0	2	0	0
Number of Components: 8
cumulative explained variance: 85.947316
	human	porcine	bovine	bat	murine	avian
bat	0	0	0	3	0	0
pangolin	0	0	0	2	0	0
Number of Components: 9
cumulative explained variance: 87.770272
	human	porcine	bovine	bat	murine	avian
bat	0	0	0	3	0	0
pangolin	0	0	0	2	0	0
Number of Components: 10
cumulative explained variance: 89.200571
	human train	porcine train	bovine train	bat train	murine train	avian train
bat	0	0	0	3	0	0
pangolin	0	0	0	2	0	0
Number of Components: 11
cumulative explained variance: 90.525750
	human	porcine	bovine	bat	murine	avian
bat	0	0	0	3	0	0
pangolin	0	0	0	2	0	0
Number of Components: 12
cumulative explained variance: 91.705425
	human	porcine	bovine	bat	murine	avian
bat	0	0	0	3	0	0
pangolin	0	0	0	2	0	0
Number of Components: 13
cumulative explained variance: 92.689088
	human	porcine	bovine	bat	murine	avian
bat	0	0	0	3	0	0
pangolin	0	0	0	2	0	0
Number of Components: 14
cumulative explained variance: 93.579573
	human	porcine	bovine	bat	murine	avian
bat	0	0	0	3	0	0
pangolin	0	0	0	2	0	0
Number of Components: 15
cumulative explained variance: 94.289017
	human	porcine	bovine	bat	murine	avian
bat	0	0	0	3	0	0
pangolin	0	0	0	2	0	0
Number of Components: 16
cumulative explained variance: 94.946528
	human	porcine	bovine	bat	murine	avian
bat	0	0	0	3	0	0
pangolin	0	0	0	2	0	0
Number of Components: 17
cumulative explained variance: 95.486801
	human	porcine	bovine	bat	murine	avian
bat	0	0	0	3	0	0
pangolin	0	0	0	2	0	0
Number of Components: 18
cumulative explained variance: 95.967744
	human	porcine	bovine	bat	murine	avian
bat	0	0	0	3	0	0
pangolin	0	0	0	2	0	0
Number of Components: 19
cumulative explained variance: 96.381794
	human	porcine	bovine	bat	murine	avian
bat	0	0	0	3	0	0
pangolin	0	0	0	2	0	0
Number of Components: 20
cumulative explained variance: 96.774664
	human	porcine	bovine	bat	murine	avian
bat	0	0	0	3	0	0
pangolin	0	0	0	2	0	0
